# Supplementary material for: Exploring the simultaneous σ-hole/π-hole bonding characteristics of a Br⋯π interaction in an ebselen derivative via experimental and theoretical electron-density analysis
Source: IUCrJ. 2018 Sep 1;5(Pt 5):647–53. doi: 10.1107/S2052252518011041 (PMC6126650; doi:10.1107/S2052252518011041)
Supplement: Supplementary file 1 [file m-05-00647-sup1.cif]

data_I 
_database_code_depnum_ccdc_archive 'CCDC 1816272'
#==============================================================================

# PROCESSING SUMMARY (IUCr Office Use Only)

_journal_date_recd_electronic      2018-05-11
_journal_date_to_coeditor         ?
_journal_date_from_coeditor       ?
_journal_date_accepted     2018-08-02
_journal_date_printers_first      ?
_journal_date_printers_final      ?
_journal_date_proofs_out          ?
_journal_date_proofs_in           ?
_journal_coeditor_name            ?
_journal_coeditor_code      LQ5015SUP1
_journal_coeditor_notes
; ?
;
_journal_paper_category      FA
_journal_techeditor_code      M181104
_iucr_compatibility_tag          ACTA95
_journal_techeditor_notes  
;
;
_journal_coden_ASTM               ?
_journal_name_full                ?
_journal_year                     ?
_journal_volume                   ?
_journal_issue                    ?
_journal_page_first               ?
_journal_page_last                ?
_journal_suppl_publ_number        ?
_journal_suppl_publ_pages         ?

#==============================================================================

_audit_creation_method             'MoPro v16                '    
_chemical_name_systematic            ? 
_chemical_name_common                ? 
_chemical_formula_moiety   'C13 H8 Br N O Se'
_chemical_formula_sum      'C13 H8 Br N O Se'
_chemical_formula_weight             353.063
_chemical_absolute_configuration     '.'

_symmetry_cell_setting               monoclinic   
_symmetry_space_group_name_H-M       'P 21/n'
_symmetry_space_group_name_Hall      '-P 2yn'

loop_
_atom_type_symbol                      
_atom_type_description                 
_atom_type_scat_dispersion_real        
_atom_type_scat_dispersion_imag        
_atom_type_scat_source                 
 'C' 'C'    0.0015   0.0010
'Clementi & Roetti 1974. Atomic Data & Nuclear Data Tables. 14, 177'  
 'H' 'H'    0.0000   0.0000
'Clementi & Roetti 1974. Atomic Data & Nuclear Data Tables. 14, 177'  
 'N' 'N'    0.0033   0.0020
'Clementi & Roetti 1974. Atomic Data & Nuclear Data Tables. 14, 177'  
 'O' 'O'    0.0061   0.0037
'Clementi & Roetti 1974. Atomic Data & Nuclear Data Tables. 14, 177'  
 'Se' 'Se'    0.2450   1.4920
'Clementi & Roetti 1974. Atomic Data & Nuclear Data Tables. 14, 177'  
 'Br' 'Br'    0.1921   1.6545
'Clementi & Roetti 1974. Atomic Data & Nuclear Data Tables. 14, 177'  

loop_
_symmetry_equiv_pos_as_xyz           
'x, y, z'
'-x+1/2, y+1/2, -z+1/2'
'-x, -y, -z'
'x+1/2, -y+1/2, z+1/2'
_cell_length_a                 7.6043(7)          
_cell_length_b                 13.4161(13)        
_cell_length_c                 11.8847(11)        
_cell_angle_alpha             90.                 
_cell_angle_beta               103.676(3)         
_cell_angle_gamma             90.                 
_cell_volume                   1178.10(19)         
_cell_formula_units_Z                4
_cell_measurement_temperature        100(2)
_cell_measurement_reflns_used        9182
_cell_measurement_theta_min          2.48
_cell_measurement_theta_max          35.42
_exptl_crystal_description           block 
_exptl_crystal_colour                yellow 
_exptl_crystal_size_max              0.390 
_exptl_crystal_size_mid              0.240 
_exptl_crystal_size_min              0.150
_exptl_crystal_density_meas          ? 
_exptl_crystal_density_diffrn       1.991
_exptl_crystal_density_method       'not measured' 
_exptl_crystal_F_000                 680
_exptl_absorpt_process_details       
;
Bruker D8 Venture, APEX III (v.2016.5-0)
; 
_exptl_absorpt_coefficient_mu        3.498  
_exptl_absorpt_correction_type       Numerical  
_exptl_absorpt_correction_T_min      0.275  
_exptl_absorpt_correction_T_max      0.390  
_exptl_special_details               
;
?
;
_diffrn_ambient_temperature          100(2)  
_diffrn_radiation_wavelength        0.56086
_diffrn_radiation_type              AgK\a 
_diffrn_radiation_source          'fine-focus sealed tube' 
_diffrn_radiation_monochromator      'graphite' 
_diffrn_measurement_device_type      'Bruker D8 Venture'
_diffrn_measurement_method           '\w scans' 
_diffrn_detector_area_resol_mean     ? 
_diffrn_standards_number             ? 
_diffrn_standards_interval_count     ? 
_diffrn_standards_interval_time      ? 
_diffrn_standards_decay_%            ? 
_diffrn_reflns_number                323211 
_diffrn_reflns_av_R_equivalents      0.038
_diffrn_reflns_av_sigmaI/netI        0.02810
_diffrn_reflns_limit_h_min         -16
_diffrn_reflns_limit_h_max          15
_diffrn_reflns_limit_k_min           0
_diffrn_reflns_limit_k_max          28
_diffrn_reflns_limit_l_min           0
_diffrn_reflns_limit_l_max          25
_diffrn_reflns_theta_min            0.00
_diffrn_reflns_theta_max           37.28
_computing_data_collection           'Bruker APEX3' 
_computing_cell_refinement           'Bruker SAINT' 
_computing_data_reduction            'Bruker SAINT' 
_computing_structure_solution        'SHELXS-97 (Sheldrick 2008)' 
_computing_structure_refinement      'SHELXL-2013 (Sheldrick, 2013), MoPro (J. Appl. Cryst. 2005, 38, 38-54)'
_computing_molecular_graphics        ? 
_computing_publication_material      ? 
_iucr_refine_instructions_details  
; 
! MoPro v16 04/12/2017 23:33:39 G:\SeBrFINAL\Rahul\workN4\CD2\sebr_37.par
! reflections hkl file : G:\SeBrFINAL\Rahul\workN4\CD2\SEBR.hkl refin. vs. F^2
! atomic table file : G:\SeBrFINAL\Rahul\workN3\moproN3.tab
! wave functions file : C:\Program Files (x86)\MoProSuite\LibMoPro\WAVEF
! Constraints file : G:\SeBrFINAL\Rahul\workN4\CD2\constrain.txt
! RF factor = 1.618 % RI factor = 1.965%
! wR2F factor = 1.761 % wR2I factor = 3.425%
! g.o.f.(F**2) = 1.041 Nvar= 165 Nref= 9660 Nfree= 0 0.08<sinT/l< 1.08

! P00 Dip Qua Oct Hex l=5 l=6
! Se nl = 4 4 4 4 4
! Se zeta= 8.800 8.800 8.800 8.800 8.800
! Br nl = 5 5 5 5 5
! Br zeta= 9.732 9.732 9.732 9.732 9.732
! O nl = 2 2 2 3 4 4 4
! O zeta= 4.466 4.466 4.466 4.466 4.466 4.466 4.466
! N nl = 2 2 2 3 4 4 4
! N zeta= 3.839 3.839 3.839 3.839 3.839 3.839 3.839
! C nl = 2 2 2 3 4 4 4
! C zeta= 3.176 3.176 3.176 3.176 3.176 3.176 3.176
! H nl = 1 1 2 2 2 2 2
! H zeta= 2.000 2.000 2.000 2.000 2.000 2.000 2.000

WSIG 1.00000 ! weighting scheme
 ! SPACE GROUP P ?

CELL 7.6043 13.4161 11.8847 90.0000 103.6760 90.0000 0.56086
ZERR 0.0007 0.0013 0.0011 0.0000 0.0030 0.0000

SYMM 2 P CENTRO
 X , Y, Z
 1/2-X , 1/2+Y, 1/2-Z

SCALE 1 0.133138

FMULT 1.00000

UOVER 0.00000 0.00000 0.00000 0.00000 0.00000 0.00000 ANI

SOLVT 0.00000 50.00000

EXTIN 0.49510 GAUSSIAN ISOT TYP1 ! G*10^4


DUMMY 0

KAPPA 11
 1.011146 0.875762 ! # 1 1 MOL SE1 1X Se
 1.036023 1.017560 ! # 2 1 MOL BR1 1X Br
 0.980850 0.795722 ! # 3 1 MOL O1 1X O
 0.962638 0.905390 ! # 4 1 MOL N1 1X N
 1.010936 1.050703 ! # 5 1 MOL C8 1X C
 0.938892 1.028576 ! # 6 1 MOL C6 1X C
 0.960044 1.144357 ! # 7 1 MOL C7 1X C
 1.000638 0.813028 ! # 8 1 MOL C13 1X C
 1.008534 0.965320 ! # 9 1 MOL C2 8X C
 1.049570 0.924092 ! # 10 1 MOL C1 1X C
 1.200000 1.200000 ! # 11 1 MOL H11 8X H


ATOMS 25

ATOM 1 SE1 MOL 1 0.600656 0.282297 0.720245 1.0000 1 Se
bXY N1 C13 HEX K1 V0 M0 Q0
UANI 0.009883 0.010143 0.006320 -.000132 -.000203 -.000328
 5.92033 0. -.061 -.046 0.048 0.153 0.035 -.032 0.029 0.048
 0.059 0.031 -.031 0.025 -.010 -.016 -.012
 -.003 0.050 -.062 0.003 -.026 -.007 -.091 0.006 0.086

ATOM 2 BR1 MOL 1 0.069855 0.251010 0.598446 1.0000 1 Br
 ZX C1 C6 HEX K2 V0 M0 Q0
UANI 0.015219 0.015439 0.021762 -.004878 0.004672 0.003502
 6.73647 0. 0.133 0.152 -.104 -.164 -.037 -.060 -.069 -.024
 0.050 -.041 0.023 -.005 -.204 -.101 -.007
 -.006 0.020 -.084 -.023 -.033 0.070 -.001 0.057 -.124

ATOM 3 O1 MOL 1 0.326698 0.311009 0.394085 1.0000 1 O
 XY C7 N1 OCT K3 V0 M0 Q0
UANI 0.013684 0.013334 0.007673 0.000613 -.001405 0.000505
 6.31510 0. -.118 0.002 -.002 -.031 0.017 -.026 -.125 -.025
 0.015 0.010 0.011 -.006 0. -.001 -.003

ATOM 4 N1 MOL 1 0.443242 0.335843 0.587684 1.0000 1 N
bZX C7 C6 OCT K4 V0 M0 Q0
UANI 0.010554 0.010870 0.006986 0.001269 -.000036 -.000272
 5.57547 0. -.066 0.002 -.059 -.032 -.023 0.004 -.025 0.002
 -.150 0.023 -.022 0.130 -.014 -.015 -.004

ATOM 5 C8 MOL 1 0.547971 0.197270 0.505785 1.0000 1 C
bXY C13 C7 OCT K5 V0 M0 Q0
UANI 0.010674 0.010749 0.007474 0.000380 0.000766 -.000750
 4.04027 0. -.037 0.012 0.041 -.126 0.013 0.028 0.106 0.021
 -.014 0.024 -.021 -.006 0.016 -.201 -.006

ATOM 6 C6 MOL 1 0.319464 0.410425 0.603594 1.0000 1 C
bXY C1 C5 OCT K6 V0 M0 Q0
UANI 0.010197 0.009310 0.008998 -.000161 0.001002 -.000067
 4.66168 0. 0.101 0.004 -.021 -.166 0.026 -.052 -.057 -.020
 0.009 -.012 0.019 -.008 0.011 -.258 -.038

ATOM 7 C2 MOL 1 0.027646 0.457318 0.635444 1.0000 1 C
bXY C1 C3 OCT K9 V0 M0 Q0
UANI 0.014086 0.020199 0.012792 0.005436 0.004676 0.002392
 3.99802 0. -.020 0.002 -.008 -.234 0.032 -.019 0.018 0.002
 0.013 0.038 -.007 -.015 -.013 -.265 -.012

ATOM 8 C12 MOL 1 0.756467 0.098400 0.649291 1.0000 1 C
bXY C13 C11 OCT K9 V1_C2 M1_C2 Q0
UANI 0.013863 0.012072 0.010784 0.002794 -.000195 0.000246
 3.99802 0. -.020 0.002 -.008 -.234 0.032 -.019 0.018 0.002
 0.013 0.038 -.007 -.015 -.013 -.265 -.012

ATOM 9 C7 MOL 1 0.427949 0.284505 0.487037 1.0000 1 C
bXY O1 N1 OCT K7 V0 M0 Q0
UANI 0.009740 0.010184 0.006737 -.000131 -.000353 0.000389
 4.72650 0. -.019 -.088 -.005 -.199 0.026 0.037 0.018 -.108
 0.010 0.012 0.029 0.025 0.038 -.214 -.012

ATOM 10 C10 MOL 1 0.686217 0.051935 0.445549 1.0000 1 C
bXY C9 C11 OCT K9 V1_C2 M1_C2 Q0
UANI 0.020044 0.015990 0.012294 0.004984 0.001530 -.003620
 3.99802 0. -.020 0.002 -.008 -.234 0.032 -.019 0.018 0.002
 0.013 0.038 -.007 -.015 -.013 -.265 -.012

ATOM 11 C4 MOL 1 0.255414 0.582884 0.636723 1.0000 1 C
bXY C5 C3 OCT K9 V1_C2 M1_C2 Q0
UANI 0.025147 0.011055 0.014478 0.002053 0.002718 -.002463
 3.99802 0. -.020 0.002 -.008 -.234 0.032 -.019 0.018 0.002
 0.013 0.038 -.007 -.015 -.013 -.265 -.012

ATOM 12 C11 MOL 1 0.776967 0.034708 0.561041 1.0000 1 C
bXY C12 C10 OCT K9 V1_C2 M1_C2 Q0
UANI 0.017833 0.013722 0.013894 0.004966 0.001258 -.001059
 3.99802 0. -.020 0.002 -.008 -.234 0.032 -.019 0.018 0.002
 0.013 0.038 -.007 -.015 -.013 -.265 -.012

ATOM 13 C13 MOL 1 0.642156 0.180431 0.620140 1.0000 1 C
bXY C8 C12 OCT K8 V0 M0 Q0
UANI 0.009930 0.010205 0.008286 0.000144 0.000644 0.000050
 4.03870 0. -.043 -.066 0.034 -.229 0.007 -.056 -.099 -.006
 0.047 -.040 -.014 0.042 -.026 -.402 0.007

ATOM 14 C5 MOL 1 0.373020 0.509984 0.614665 1.0000 1 C
bXY C6 C4 OCT K9 V1_C2 M1_C2 Q0
UANI 0.016122 0.010135 0.012185 -.001811 0.001431 -.001562
 3.99802 0. -.020 0.002 -.008 -.234 0.032 -.019 0.018 0.002
 0.013 0.038 -.007 -.015 -.013 -.265 -.012

ATOM 15 C1 MOL 1 0.146223 0.384953 0.614058 1.0000 1 C
bXY C6 C2 OCT K10 V0 M0 Q0
UANI 0.011454 0.012357 0.011071 0.000529 0.002661 0.001889
 3.44157 0. 0.019 0.032 -.007 -.137 -.028 -.001 -.016 0.040
 -.003 0.007 -.034 0.011 -.029 -.264 0.040

ATOM 16 C3 MOL 1 0.083007 0.556276 0.647151 1.0000 1 C
bXY C2 C4 OCT K9 V1_C2 M1_C2 Q0
UANI 0.023316 0.017584 0.013011 0.008872 0.004398 -.000455
 3.99802 0. -.020 0.002 -.008 -.234 0.032 -.019 0.018 0.002
 0.013 0.038 -.007 -.015 -.013 -.265 -.012

ATOM 17 C9 MOL 1 0.570776 0.132934 0.417940 1.0000 1 C
bXY C8 C10 OCT K9 V1_C2 M1_C2 Q0
UANI 0.016187 0.014759 0.008840 0.002621 0.000772 -.002215
 3.99802 0. -.020 0.002 -.008 -.234 0.032 -.019 0.018 0.002
 0.013 0.038 -.007 -.015 -.013 -.265 -.012

ATOM 18 H11 MOL 1 0.872409 -0.026527 0.576860 1.0000 1 H
 ZX C11 C12 DIP K11 V0 M0 Q0
UANI 0.042304 0.028564 0.029984 0.018448 0.003991 -.000935
 0.82001 0. 0. 0. 0.105

ATOM 19 H5 MOL 1 0.507351 0.531054 0.607404 1.0000 1 H
 ZX C5 C6 DIP K11 V1_H11 M1_H11 Q0
UANI 0.024234 0.021668 0.039750 -.005939 0.009264 -.001685
 0.82001 0. 0. 0. 0.105

ATOM 20 H10 MOL 1 0.717242 0.008958 0.375545 1.0000 1 H
 ZX C10 C9 DIP K11 V1_H11 M1_H11 Q0
UANI 0.049307 0.036048 0.023236 0.014869 0.004356 -.011556
 0.82001 0. 0. 0. 0.105

ATOM 21 H3 MOL 1 -0.009108 0.613720 0.661579 1.0000 1 H
 ZX C3 C2 DIP K11 V1_H11 M1_H11 Q0
UANI 0.036832 0.031119 0.039200 0.016621 0.011143 -.000664
 0.82001 0. 0. 0. 0.105

ATOM 22 H12 MOL 1 0.826761 0.080466 0.737190 1.0000 1 H
 ZX C12 C13 DIP K11 V1_H11 M1_H11 Q0
UANI 0.036372 0.031802 0.016405 0.011074 0.000051 0.003370
 0.82001 0. 0. 0. 0.105

ATOM 23 H9 MOL 1 0.504441 0.147194 0.328377 1.0000 1 H
 ZX C9 C8 DIP K11 V1_H11 M1_H11 Q0
UANI 0.040529 0.035470 0.014735 0.009323 -.003352 -.003954
 0.82001 0. 0. 0. 0.105

ATOM 24 H2 MOL 1 -0.107285 0.432700 0.636522 1.0000 1 H
 ZX C2 C1 DIP K11 V1_H11 M1_H11 Q0
UANI 0.020162 0.039669 0.042784 0.002629 0.011133 0.003981
 0.82001 0. 0. 0. 0.105

ATOM 25 H4 MOL 1 0.312961 0.657023 0.649432 1.0000 1 H
 ZX C4 C5 DIP K11 V1_H11 M1_H11 Q0
UANI 0.042423 0.016228 0.044877 -.001008 0.008424 -.005126
 0.82001 0. 0. 0. 0.105

ANHAR 0 3 ! number_of_anharmonic_atoms max_order
! 1 ! atom number
! 0.00E+00 0.00E+00 0.00E+00 0.00E+00 0.00E+00 0.00E+00 0.00E+00 0.00E+00
! 0.00E+00 0.00E+00


STOP
; 
_refine_special_details              
;
 Refinement of F^2^ against reflections.
 The threshold expression of F^2^ > 2sigma(F^2^) is
 used for calculating R-factors(gt) and is not
 relevant to the choice of reflections for refinement.
 R-factors based on F^2^ are statistically about twice
 as large as those based on F, and R-factors based on
 ALL data will be even larger.
;
_reflns_number_total                  11835
_reflns_number_gt                     9660
_reflns_threshold_expression         >3.0sigma(I)
_refine_ls_structure_factor_coef     Fsqd 
_refine_ls_matrix_type                full
_refine_ls_weighting_scheme          sigma
_refine_ls_weighting_details         
;
          calc w2 = 1/[s^2^(Fo^2^)]
;    
_atom_sites_solution_primary      direct 
_atom_sites_solution_secondary    difmap 
_atom_sites_solution_hydrogens    difmap 
_refine_ls_hydrogen_treatment    constr
# refall refxyz hetero heteroxyz constr 

_refine_ls_extinction_method        'Isotropic Gaussian'
_refine_ls_extinction_coef           0.49510
_refine_ls_abs_structure_Flack   ? 
_refine_ls_abs_structure_Rogers  ?                   
###  Notice MoPro refines Rogers parameter (Eta f" multiplier)

_refine_ls_number_reflns              9660
_refine_ls_number_parameters           495
_refine_ls_number_restraints             0
# R-factors: R(F)  &  wR2(I) 
_refine_ls_R_factor_all              0.0162
## R_factor_all computed for  I/sigmaI >   3.00
_refine_ls_R_factor_gt               0.0162
_refine_ls_wR_factor_ref             0.0343
_refine_ls_wR_factor_gt              0.0343
_refine_ls_goodness_of_fit_ref       1.012
# GOF(I) computed assuming  all parameters refined:     610
_refine_ls_restrained_S_all          0.000
_refine_ls_shift/su_max             -0.005
_refine_ls_shift/su_mean             0.000

_diffrn_measured_fraction_theta_max     0.999
_diffrn_reflns_theta_full               37.28
_diffrn_measured_fraction_theta_full    0.999
_refine_diff_density_max                ?
_refine_diff_density_min                ?
_refine_diff_density_rms                ?
###  to get diff_density_max min & rms : 
###  run MoPro  : WRIT FOUR   to create FOURier file 
### run VMoPro : FOUR  FastFourierTransform  
### to get a 3D grid (Xplor format) on whole unit-cell
###  To get max min rms statistics
###  run VMoPro: GRID STAT   or 
###  open 3D xplor grid with MoProViewer 

loop_
_atom_site_type_symbol      
_atom_site_label            
_atom_site_fract_x          
_atom_site_fract_y          
_atom_site_fract_z          
_atom_site_U_iso_or_equiv   
_atom_site_adp_type         
_atom_site_occupancy        
_atom_site_calc_flag        
_atom_site_refinement_flags_posn  
_atom_site_refinement_flags_adp  
_atom_site_disorder_assembly
_atom_site_disorder_group   
Se SE1 0.600656(5) 0.282297(3) 0.720245(3) 0.009136(3) Uani 1 d . . . .
Br BR1 0.069855(7) 0.251010(4) 0.598446(5) 0.017423(4) Uani 1 d . . . .
O  O1  0.32670(4)  0.31101(3)  0.39409(3)  0.01222(3) Uani 1  d    . .  . .
N  N1  0.44324(5)  0.33584(3)  0.58768(3)  0.00982(2) Uani 1  d    . .  . .
C  C8  0.54797(5)  0.19727(3)  0.50579(3)  0.00986(3) Uani 1  d    . .  . .
C  C6  0.31946(5)  0.41042(3)  0.60359(3)  0.00971(3) Uani 1  d    . .  . .
C  C2  0.02765(6)  0.45732(4)  0.63544(4)  0.01544(4) Uani 1  d    . .  . .
C  C12  0.75647(6)  0.09840(3)  0.64929(4)  0.01276(3) Uani 1  d    . .  . .
C  C7  0.42795(5)  0.28451(3)  0.48704(3)  0.00927(3) Uani 1  d    . .  . .
C  C10  0.68622(7)  0.05194(4)  0.44555(4)  0.01649(4) Uani 1  d    . .  . .
C  C4  0.25541(7)  0.58288(4)  0.63672(4)  0.01722(4) Uani 1  d    . .  . .
C  C11  0.77697(6)  0.03471(4)  0.56104(4)  0.01557(4) Uani 1  d    . .  . .
C  C13  0.64216(5)  0.18043(3)  0.62014(3)  0.00973(3) Uani 1  d    . .  . .
C  C5  0.37302(6)  0.50998(3)  0.61467(4)  0.01313(3) Uani 1  d    . .  . .
C  C1  0.14622(6)  0.38495(3)  0.61406(4)  0.01163(3) Uani 1  d    . .  . .
C  C3  0.08301(7)  0.55628(4)  0.64715(4)  0.01795(4) Uani 1  d    . .  . .
C  C9  0.57078(6)  0.13293(3)  0.41794(4)  0.01363(3) Uani 1  d    . .  . .
H  H11  0.87241 -0.02653  0.57686  0.03438 Uani 1  d    R U  . .
H  H5  0.50735  0.53105  0.60740  0.02827 Uani 1  d    R U  . .
H  H10  0.71724  0.00896  0.37554  0.03690 Uani 1  d    R U  . .
H  H3 -0.00911  0.61372  0.66158  0.03536 Uani 1  d    R U  . .
H  H12  0.82676  0.08047  0.73719  0.02923 Uani 1  d    R U  . .
H  H9  0.50444  0.14719  0.32838  0.03190 Uani 1  d    R U  . .
H  H2 -0.10729  0.43270  0.63652  0.03359 Uani 1  d    R U  . .
H  H4  0.31296  0.65702  0.64943  0.03483 Uani 1  d    R U  . .

loop_ 
_atom_site_aniso_label 
_atom_site_aniso_U_11 
_atom_site_aniso_U_22 
_atom_site_aniso_U_33 
_atom_site_aniso_U_12 
_atom_site_aniso_U_13 
_atom_site_aniso_U_23 
SE1 0.009883(13) 0.010143(14) 0.006320(12) -0.000132(11) -0.000203(10) -0.000328(10)
BR1 0.015219(18) 0.015439(19) 0.02176(2) -0.004878(14) 0.004672(15) 0.003502(14)
O1  0.01368(11)  0.01333(12)  0.00767(10)  0.00061(10) -0.00141(8)  0.00051(9)
N1  0.01055(11)  0.01087(12)  0.00699(10)  0.00127(9) -0.00004(8) -0.00027(9)
C8 0.01067(12) 0.01075(13) 0.00747(11) 0.00038(10) 0.00077(10) -0.00075(10)
C6  0.01020(12)  0.00931(13)  0.00900(12) -0.00016(10)  0.00100(9) -0.00007(10)
C2 0.01409(15) 0.02020(18) 0.01279(14) 0.00544(14) 0.00468(12) 0.00239(13)
C12 0.01386(14) 0.01207(14) 0.01078(13) 0.00279(12) -0.00019(11) 0.00025(11)
C7  0.00974(12)  0.01018(13)  0.00674(11) -0.00013(10) -0.00035(9)  0.00039(9)
C10 0.02004(17) 0.01599(17) 0.01229(15) 0.00498(14) 0.00153(13) -0.00362(13)
C4  0.0251(2)  0.01106(15)  0.01448(15)  0.00205(14)  0.00272(14) -0.00246(12)
C11 0.01783(16) 0.01372(15) 0.01389(15) 0.00497(13) 0.00126(13) -0.00106(12)
C13 0.00993(12) 0.01020(13) 0.00829(12) 0.00014(10) 0.00064(9) 0.00005(10)
C5 0.01612(15) 0.01013(14) 0.01219(14) -0.00181(12) 0.00143(12) -0.00156(11)
C1 0.01145(13) 0.01236(14) 0.01107(13) 0.00053(11) 0.00266(10) 0.00189(11)
C3  0.0233(2)  0.01758(18)  0.01301(15)  0.00887(16)  0.00440(14) -0.00045(13)
C9 0.01619(15) 0.01476(15) 0.00884(13) 0.00262(13) 0.00077(11) -0.00222(11)
H11  0.04230  0.02856  0.02998  0.01845  0.00399 -0.00094
H5  0.02423  0.02167  0.03975 -0.00594  0.00926 -0.00169
H10  0.04931  0.03605  0.02324  0.01487  0.00436 -0.01156
H3  0.03683  0.03112  0.03920  0.01662  0.01114 -0.00066
H12  0.03637  0.03180  0.01640  0.01107  0.00005  0.00337
H9  0.04053  0.03547  0.01474  0.00932 -0.00335 -0.00395
H2  0.02016  0.03967  0.04278  0.00263  0.01113  0.00398
H4  0.04242  0.01623  0.04488 -0.00101  0.00842 -0.00513

_geom_special_details                
;                                    
;                                    

loop_
_geom_bond_atom_site_label_1         
_geom_bond_atom_site_label_2         
_geom_bond_distance                  
_geom_bond_site_symmetry_2           
_geom_bond_publ_flag                 
SE1    N1     1.8813(4)  .         ? 
SE1    C13    1.8869(4)  .         ? 
BR1    C1     1.8841(5)  .         ? 
O1     C7     1.2399(5)  .         ? 
N1     C7     1.3612(5)  .         ? 
N1     C6     1.4167(5)  .         ? 
C8     C13    1.3967(5)  .         ? 
C8     C7     1.4684(6)  .         ? 
C8     C9     1.3967(6)  .         ? 
C6     C1     1.3947(6)  .         ? 
C6     C5     1.3935(6)  .         ? 
C2     C1     1.3887(6)  .         ? 
C2     C3     1.3898(8)  .         ? 
C2     H2     1.08086  .         ? 
C12    C13    1.3944(6)  .         ? 
C12    C11    1.3899(6)  .         ? 
C12    H12    1.08207  .         ? 
C10    C9     1.3867(7)  .         ? 
C10    C11    1.4020(7)  .         ? 
C10    H10    1.08310  .         ? 
C4     C5     1.3914(7)  .         ? 
C4     C3     1.3923(8)  .         ? 
C4     H4     1.08277  .         ? 
C11    H11    1.08281  .         ? 
C5     H5     1.08281  .         ? 
C3     H3     1.08203  .         ? 
C9     H9     1.08174  .         ? 

loop_
_geom_angle_atom_site_label_1        
_geom_angle_atom_site_label_2        
_geom_angle_atom_site_label_3        
_geom_angle                          
_geom_angle_site_symmetry_1          
_geom_angle_site_symmetry_2          
_geom_angle_site_symmetry_3          
_geom_angle_publ_flag                
N1    SE1   C13      85.222(17)   .      .  .       ? 
SE1   N1    C7        116.61(2)   .      .  .       ? 
SE1   N1    C6        117.98(2)   .      .  .       ? 
C7    N1    C6        123.59(3)   .      .  .       ? 
C13   C8    C7        115.72(3)   .      .  .       ? 
C13   C8    C9        120.11(3)   .      .  .       ? 
C7    C8    C9        124.17(3)   .      .  .       ? 
N1    C6    C1        120.68(3)   .      .  .       ? 
N1    C6    C5        120.07(3)   .      .  .       ? 
C1    C6    C5        119.18(3)   .      .  .       ? 
C1    C2    C3        119.45(4)   .      .  .       ? 
C1    C2    H2          116.604   .      .  .       ? 
C3    C2    H2          123.824   .      .  .       ? 
C13   C12   C11       118.18(4)   .      .  .       ? 
C13   C12   H12         123.504   .      .  .       ? 
C11   C12   H12         118.286   .      .  .       ? 
O1    C7    N1        122.95(3)   .      .  .       ? 
O1    C7    C8        126.62(3)   .      .  .       ? 
N1    C7    C8        110.43(3)   .      .  .       ? 
C9    C10   C11       119.89(4)   .      .  .       ? 
C9    C10   H10         118.430   .      .  .       ? 
C11   C10   H10         121.202   .      .  .       ? 
C5    C4    C3        119.82(4)   .      .  .       ? 
C5    C4    H4          114.546   .      .  .       ? 
C3    C4    H4          125.530   .      .  .       ? 
C12   C11   C10       121.36(4)   .      .  .       ? 
C12   C11   H11         121.707   .      .  .       ? 
C10   C11   H11         116.719   .      .  .       ? 
SE1   C13   C8        111.88(3)   .      .  .       ? 
SE1   C13   C12       127.04(3)   .      .  .       ? 
C8    C13   C12       121.03(3)   .      .  .       ? 
C6    C5    C4        120.33(4)   .      .  .       ? 
C6    C5    H5          120.188   .      .  .       ? 
C4    C5    H5          119.473   .      .  .       ? 
BR1   C1    C6        120.04(3)   .      .  .       ? 
BR1   C1    C2        119.11(3)   .      .  .       ? 
C6    C1    C2        120.86(4)   .      .  .       ? 
C2    C3    C4        120.35(4)   .      .  .       ? 
C2    C3    H3          120.274   .      .  .       ? 
C4    C3    H3          119.340   .      .  .       ? 
C8    C9    C10       119.40(4)   .      .  .       ? 
C8    C9    H9          120.985   .      .  .       ? 
C10   C9    H9          119.555   .      .  .       ? 

loop_
_geom_torsion_atom_site_label_1      
_geom_torsion_atom_site_label_2      
_geom_torsion_atom_site_label_3      
_geom_torsion_atom_site_label_4      
_geom_torsion_site_symmetry_1        
_geom_torsion_site_symmetry_2        
_geom_torsion_site_symmetry_3        
_geom_torsion_site_symmetry_4        
_geom_torsion                        
_geom_torsion_publ_flag              
SE1   N1    C7    O1     . . . .  178.831(16) ?
SE1   N1    C7    C8     . . . .  -1.96(4) ?
SE1   N1    C6    C1     . . . .  -91.49(5) ?
SE1   N1    C6    C5     . . . .  85.34(5) ?
SE1   C13   C8    C7     . . . .  -4.12(4) ?
SE1   C13   C8    C9     . . . .  176.03(3) ?
SE1   C13   C12   C11    . . . . -176.05(3) ?
SE1   C13   C12   H12    . . . .    5.90 ?
BR1   C1    C6    N1     . . . .  -3.55(5) ?
BR1   C1    C6    C5     . . . .  179.59(3) ?
BR1   C1    C2    C3     . . . .  179.9557(14) ?
BR1   C1    C2    H2     . . . .   -3.83 ?
O1    C7    N1    C6     . . . .  14.53(7) ?
O1    C7    C8    C13    . . . . -176.87(6) ?
O1    C7    C8    C9     . . . .  2.98(6) ?
N1    SE1   C13   C8     . . . .  2.37(4) ?
N1    SE1   C13   C12    . . . .  179.83(5) ?
N1    C7    C8    C13    . . . .  3.96(6) ?
N1    C7    C8    C9     . . . . -176.20(6) ?
N1    C6    C1    C2     . . . .  176.75(6) ?
N1    C6    C5    C4     . . . . -176.42(6) ?
N1    C6    C5    H5     . . . .    2.68 ?
C8    C13   C12   C11    . . . .  1.20(6) ?
C8    C13   C12   H12    . . . . -176.85 ?
C8    C7    N1    C6     . . . . -166.26(4) ?
C8    C9    C10   C11    . . . .  0.76(6) ?
C8    C9    C10   H10    . . . . -171.42 ?
C6    N1    SE1   C13    . . . .  165.05(8) ?
C6    C1    C2    C3     . . . .  -0.35(6) ?
C6    C1    C2    H2     . . . .  175.87 ?
C6    C5    C4    C3     . . . .  -0.35(7) ?
C6    C5    C4    H4     . . . .  176.14 ?
C2    C1    C6    C5     . . . .  -0.11(7) ?
C2    C3    C4    C5     . . . .  -0.11(7) ?
C2    C3    C4    H4     . . . . -176.19 ?
C12   C13   C8    C7     . . . .  178.25(6) ?
C12   C13   C8    C9     . . . .  -1.61(6) ?
C12   C11   C10   C9     . . . .  -1.16(6) ?
C12   C11   C10   H10    . . . .  170.79 ?
C7    N1    SE1   C13    . . . .  -0.16(4) ?
C7    N1    C6    C1     . . . .  72.61(6) ?
C7    N1    C6    C5     . . . . -110.55(8) ?
C7    C8    C9    C10    . . . . -179.24(5) ?
C7    C8    C9    H9     . . . .    3.50 ?
C10   C9    C8    C13    . . . .  0.60(6) ?
C10   C11   C12   C13    . . . .  0.17(6) ?
C10   C11   C12   H12    . . . .  178.33 ?
C4    C5    C6    C1     . . . .  0.46(7) ?
C4    C3    C2    C1     . . . .  0.46(7) ?
C4    C3    C2    H2     . . . . -175.47 ?
C11   C10   C9    H9     . . . .  178.06 ?
C13   C8    C9    H9     . . . . -176.66 ?
C13   C12   C11   H11    . . . .  174.62 ?
C5    C4    C3    H3     . . . . -178.06 ?
C1    C6    C5    H5     . . . .  179.56 ?
C1    C2    C3    H3     . . . .  178.39 ?
C3    C4    C5    H5     . . . . -179.46 ?
C9    C10   C11   H11    . . . . -175.87 ?
H11   C11   C12   H12    . . . .   -7.22 ?
H11   C11   C10   H10    . . . .   -3.92 ?
H5    C5    C4    H4     . . . .   -2.97 ?
H10   C10   C9    H9     . . . .    5.88 ?
H3    C3    C2    H2     . . . .    2.46 ?
H3    C3    C4    H4     . . . .    5.87 ?

loop_
_geom_hbond_atom_site_label_D        
_geom_hbond_atom_site_label_H        
_geom_hbond_atom_site_label_A        
_geom_hbond_distance_DH              
_geom_hbond_distance_HA              
_geom_hbond_distance_DA              
_geom_hbond_angle_DHA                
_geom_hbond_site_symmetry_A          
C9    H9    C2    1.082 2.729 3.5107(7)  128.92  4_554   
C12   H12   O1    1.082 2.366 3.0809(6)  122.14  4       
C3    H3    O1    1.082 2.556 3.5206(7)  147.97  3_566   
C5    H5    O1    1.083 2.468 3.3324(6)  135.90  3_666   

loop_
_publ_author_name      
_publ_author_address   
,'?'  
; ? 
;  

_publ_requested_journal          '?' 
_publ_contact_author                ? 
_publ_contact_author_phone        '?' 
_publ_contact_author_fax          '?' 
_publ_contact_author_email        '?' 
_publ_section_title 
;  
 ?  
;  
_publ_section_comment  
;  
 ?  
;  
_publ_section_references 
;  
 ?  
;  
# start Validation Reply Form
_vrf_PLAT926_I
;
PROBLEM: Reported and Calculated   R1 Differ by .........    -0.0070 Check 
RESPONSE: This was a charge density study, so R values were obtained after
multipolar refinement.
;
_vrf_PLAT927_I
;
PROBLEM: Reported and Calculated  wR2 Differ by .........    -0.0301 Check 
RESPONSE: This was a charge density study, so R values were obtained after
multipolar refinement.
;
_vrf_PLAT928_I
;
PROBLEM: Reported and Calculated    S value   Differ by .     -0.926 Check 
RESPONSE: This was a charge density study, so S values were obtained after
multipolar refinement.
;
# end Validation Reply Form

# start Validation Reply Form
_vrf_PLAT430_I
;
PROBLEM: Short Inter D...A Contact Se1      ..O1        .       2.67 Ang.  
RESPONSE: This is a well known short chalcogen bond observed in crystal structures of ebselen derivatives.
;
# end Validation Reply Form
