# Supplementary material for: Exploring the simultaneous σ-hole/π-hole bonding characteristics of a Br⋯π interaction in an ebselen derivative via experimental and theoretical electron-density analysis
Source: IUCrJ. 2018 Sep 1;5(Pt 5):647–53. doi: 10.1107/S2052252518011041 (PMC6126650; doi:10.1107/S2052252518011041)
Supplement: Supplementary file 2 [file m-05-00647-Isup2.hkl]

#
# fcf, LIST 4 option, 
# 
data_I
_shelx_title ' written by MoPro v16'
_shelx_refln_list_code        4
_shelx_F_calc_maximum       82.04
_exptl_crystal_F_000       680.00
_reflns_d_resolution_high  0.4630

loop_
 _symmetry_equiv_pos_as_xyz
'x, y, z'
'-x+1/2, y+1/2, -z+1/2'
'-x, -y, -z'
'x+1/2, -y+1/2, z+1/2'

_cell_length_a     7.6043
_cell_length_b    13.4161
_cell_length_c    11.8847
_cell_angle_alpha  90.000
_cell_angle_beta  103.676
_cell_angle_gamma  90.000


_shelx_F_squared_multiplier     1.000

loop_ 
 _refln_index_h 
 _refln_index_k 
 _refln_index_l 
 _refln_F_squared_calc 
 _refln_F_squared_meas 
 _refln_F_squared_sigma 
 _refln_observed_status 
 -16   0   2     473.597     551.937      49.212 o 
 -16   0   6     318.022     326.242      25.211 o 
 -16   1   2      31.257      72.402      17.099 o 
 -16   1   4     908.195     952.892      40.473 o 
 -16   1  10     249.300     247.643      18.294 o 
 -16   2   2     197.106     225.746      24.503 o 
 -16   2   5      22.808      50.758      16.765 o 
 -16   2   6     121.485     129.071      20.114 o 
 -16   2  11      52.648      58.909      17.318 o 
 -16   3   1      29.183      46.899      12.999 o 
 -16   3   3      51.254      72.684      15.383 o 
 -16   3   4     457.088     486.250      22.105 o 
 -16   3   5      30.403      48.316      15.528 o 
 -16   3   6      59.495      54.551      17.761 o 
 -16   3   7      76.758      77.780      17.594 o 
 -16   3  10      95.541      85.420      16.539 o 
 -16   4   2     101.320     103.395      14.587 o 
 -16   4   6      52.446      55.680      18.039 o 
 -16   5   3      26.604      52.613      14.316 o 
 -16   5   4     155.395     168.395      17.590 o 
 -16   5   5     132.367     156.400      17.292 o 
 -16   5   6      41.599      61.279      18.595 o 
 -16   5   7     254.972     288.761      18.343 o 
 -16   6   6      91.970     112.172      21.717 o 
 -16   6   7      30.952      52.306      16.202 o 
 -15   0   1      88.537     110.128      13.865 o 
 -15   0   3     148.356     168.299      15.813 o 
 -15   0   7     527.251     525.508      21.541 o 
 -15   0   9     564.450     550.870      20.957 o 
 -15   1   1     286.843     283.182      13.572 o 
 -15   1   3      31.721      50.121      10.279 o 
 -15   1   5      84.920      98.336       9.408 o 
 -15   1   7     194.901     212.271      11.126 o 
 -15   1   9     147.260     154.147      11.293 o 
 -15   1  11     105.457     127.831      14.426 o 
 -15   1  15     186.934     210.948      18.602 o 
 -15   2   1     204.754     220.366      12.495 o 
 -15   2   2      15.076      29.061       9.175 o 
 -15   2   3      91.610      96.197       9.139 o 
 -15   2   4      38.216      33.216       9.588 o 
 -15   2   7     472.467     472.742      15.690 o 
 -15   2   8      28.276      34.740       9.620 o 
 -15   2   9     288.866     284.559      12.594 o 
 -15   2  10      95.889     115.324      11.083 o 
 -15   2  15     137.842     128.377      17.146 o 
 -15   3   1     237.866     263.563      13.063 o 
 -15   3   2     113.608     118.335      12.075 o 
 -15   3   5      70.557      71.032       9.073 o 
 -15   3   6      73.752      83.002       9.464 o 
 -15   3   7      61.220      58.909      10.534 o 
 -15   3   9      94.838     108.142      10.359 o 
 -15   3  10      52.076      62.319      10.351 o 
 -15   3  12      50.420      44.489      12.887 o 
 -15   3  15     255.742     242.137      28.495 o 
 -15   4   1     124.919     133.388       9.606 o 
 -15   4   2      41.143      54.419       9.248 o 
 -15   4   3      53.740      46.494      11.611 o 
 -15   4   4      82.876      81.844       9.019 o 
 -15   4   6      70.076      75.206       9.581 o 
 -15   4   7     421.787     421.859      16.231 o 
 -15   4   8      57.736      73.854      10.435 o 
 -15   4   9     141.892     137.491      11.233 o 
 -15   4  10     259.327     246.736      13.494 o 
 -15   4  13      97.350     105.475      15.420 o 
 -15   4  15      75.600      59.927      16.899 o 
 -15   5   1      83.234     101.263      11.083 o 
 -15   5   2     157.827     162.174       9.743 o 
 -15   5   3      31.345      34.994       8.647 o 
 -15   5   4      42.596      39.133       8.507 o 
 -15   5   5     114.834     124.224       9.744 o 
 -15   5   6      72.641      76.180       9.592 o 
 -15   5   7     114.286     116.003      10.984 o 
 -15   5   9     145.823     164.191      12.084 o 
 -15   5  11      54.090      50.041      12.182 o 
 -15   5  12     137.813     148.970      14.697 o 
 -15   6   1     218.465     241.389      12.637 o 
 -15   6   2      58.825      70.385       9.608 o 
 -15   6   3       8.968      32.866      10.194 o 
 -15   6   4      76.381      75.191       8.984 o 
 -15   6   5     138.623     142.213      10.427 o 
 -15   6   6     177.712     185.296      10.965 o 
 -15   6   7     199.867     160.955      11.238 o 
 -15   6   8     186.031     192.665      11.848 o 
 -15   6   9     163.869     169.313      12.544 o 
 -15   6  10     216.226     207.177      13.726 o 
 -15   6  12      26.767      60.738      15.001 o 
 -15   7   2     244.727     251.944      14.590 o 
 -15   7   3     305.490     325.461      15.936 o 
 -15   7   4      30.485      56.206      10.519 o 
 -15   7   5      77.304      78.834      11.066 o 
 -15   7   6      54.572      60.262      10.920 o 
 -15   7   7     155.486     161.632      11.735 o 
 -15   7   9     108.291     109.734      12.779 o 
 -15   7  11      32.515      43.703      13.823 o 
 -15   7  12     187.376     179.065      17.857 o 
 -15   7  13      65.875      88.756      19.511 o 
 -15   8   1      97.793     114.481      12.573 o 
 -15   8   2     103.618     111.652      13.655 o 
 -15   8   4     163.519     185.455      13.417 o 
 -15   8   5      85.924     106.665      11.677 o 
 -15   8   6      90.232      87.881      12.070 o 
 -15   8   7      44.473      56.141      12.731 o 
 -15   8   8     157.041     158.960      14.883 o 
 -15   8  10     231.789     254.394      20.194 o 
 -15   8  11      73.842      93.385      19.299 o 
 -15   9   2     314.387     319.740      16.407 o 
 -15   9   3     312.490     339.334      17.711 o 
 -15   9   5      30.289      56.977      13.427 o 
 -15   9   6      32.352      41.385      12.246 o 
 -15   9   7      75.343      86.988      13.395 o 
 -15   9   9     136.538     130.621      13.667 o 
 -15   9  12      44.179      67.789      21.764 o 
 -15  10   4      49.184      80.062      15.290 o 
 -15  10   5     201.162     218.801      17.250 o 
 -15  10   6     119.632     116.806      15.274 o 
 -15  10   8     172.241     180.608      15.740 o 
 -15  10  10     110.341     132.304      17.055 o 
 -15  11   2      68.477      54.440      13.994 o 
 -15  11   3     242.507     237.985      17.378 o 
 -15  11   6      38.751      57.314      16.781 o 
 -14   0   2     905.775     901.216      34.376 o 
 -14   0   4     780.113     821.670      25.803 o 
 -14   0   8     101.846      84.797      15.212 o 
 -14   0  10     454.932     475.867      23.019 o 
 -14   0  14     239.434     224.864      15.057 o 
 -14   0  18     119.075     143.533      34.368 o 
 -14   1   2     484.831     484.765      14.077 o 
 -14   1   3      34.951      34.735       8.161 o 
 -14   1   4     201.942     203.623       9.366 o 
 -14   1   6     397.038     408.823      12.764 o 
 -14   1  10     206.447     192.572      10.473 o 
 -14   1  12     784.247     815.222      27.576 o 
 -14   1  14     111.467     122.890       9.808 o 
 -14   1  18      72.787      66.960      19.032 o 
 -14   2   1      98.624     109.989       7.811 o 
 -14   2   2     415.031     423.934      13.052 o 
 -14   2   3      69.239      77.028       6.980 o 
 -14   2   4     929.519     936.001      25.895 o 
 -14   2   5      53.997      53.974       7.363 o 
 -14   2   6      43.128      39.592       7.640 o 
 -14   2  10     202.727     207.269      10.515 o 
 -14   2  14     148.511     149.869      10.403 o 
 -14   2  18     123.076     106.405      19.315 o 
 -14   3   1      16.575      25.169       7.148 o 
 -14   3   2     461.018     446.154      13.466 o 
 -14   3   4      89.681      85.699       7.184 o 
 -14   3   6     473.733     476.857      14.271 o 
 -14   3   7     103.745     102.164       8.117 o 
 -14   3   9     119.542     137.384      10.814 o 
 -14   3  10     117.068     125.588       9.394 o 
 -14   3  11      88.708     101.119       9.840 o 
 -14   3  12     561.100     577.223      17.867 o 
 -14   3  15     112.523     112.102      18.632 o 
 -14   4   1     112.830     116.804       7.491 o 
 -14   4   2     260.428     258.893       9.426 o 
 -14   4   3     212.819     207.131       9.191 o 
 -14   4   4     648.529     655.719      17.835 o 
 -14   4   5     195.674     180.082       9.640 o 
 -14   4   7      41.425      28.865       7.245 o 
 -14   4   9      97.441      90.217      10.214 o 
 -14   4  10     308.192     287.983      11.701 o 
 -14   4  11       9.441      34.090       9.008 o 
 -14   4  12      25.366      49.171      10.166 o 
 -14   4  14     180.650     155.787      16.059 o 
 -14   4  15      59.965      69.548      13.109 o 
 -14   5   1      46.858      40.565       7.268 o 
 -14   5   2     194.664     197.423       9.595 o 
 -14   5   3      45.287      49.292       7.407 o 
 -14   5   4     100.735     104.563       8.136 o 
 -14   5   6     134.675     132.410       7.967 o 
 -14   5   7     101.919     100.973      10.491 o 
 -14   5   8      66.052      70.904       8.322 o 
 -14   5   9     133.568     138.895      10.005 o 
 -14   5  10     164.299     150.968      10.498 o 
 -14   5  11     354.900     374.132      13.999 o 
 -14   5  12     315.717     320.610      13.279 o 
 -14   5  13      82.755     109.273      11.360 o 
 -14   5  15      76.313      56.907      15.156 o 
 -14   6   1     364.325     378.935      12.321 o 
 -14   6   2      41.576      34.924       7.406 o 
 -14   6   3      66.476      55.841       7.212 o 
 -14   6   4     201.523     225.004       9.517 o 
 -14   6   5     421.281     439.311      13.153 o 
 -14   6   7     109.067     110.539       8.778 o 
 -14   6   9      56.071      54.940       9.769 o 
 -14   6  10     229.191     232.897      11.460 o 
 -14   6  13      21.449      39.470      10.225 o 
 -14   6  14     129.388     135.119      13.224 o 
 -14   6  15     183.918     181.169      20.700 o 
 -14   7   1      36.216      52.229       7.845 o 
 -14   7   2      54.123      51.684       7.655 o 
 -14   7   6     111.641     114.763       8.427 o 
 -14   7   7     287.899     307.774      11.918 o 
 -14   7   8      82.439      94.918      11.217 o 
 -14   7   9     131.215     135.397       9.510 o 
 -14   7  11     220.285     210.000      11.501 o 
 -14   7  12     164.975     185.633      11.878 o 
 -14   7  13     139.250     117.859      11.469 o 
 -14   7  15     183.474     191.940      20.911 o 
 -14   8   1     106.582     115.576       8.789 o 
 -14   8   3     323.562     342.429      12.880 o 
 -14   8   4     153.378     164.396       8.860 o 
 -14   8   5     617.424     642.941      18.074 o 
 -14   8   6     171.115     179.109      10.524 o 
 -14   8   7      57.705      53.680       9.233 o 
 -14   8   8      27.521      28.618       8.697 o 
 -14   8  10     252.077     254.014      12.082 o 
 -14   8  12      42.847      53.906      11.000 o 
 -14   8  14      71.615      68.638      17.479 o 
 -14   8  15     153.541     152.309      17.546 o 
 -14   8  16      68.622     101.574      18.436 o 
 -14   9   1      55.640      55.909       9.068 o 
 -14   9   2      65.571      76.237       8.522 o 
 -14   9   3      33.555      27.863       8.170 o 
 -14   9   4      30.662      44.263       8.364 o 
 -14   9   5      39.848      45.063       8.225 o 
 -14   9   6      24.310      32.425       8.440 o 
 -14   9   7     390.854     405.082      13.843 o 
 -14   9   8     258.883     258.930      12.724 o 
 -14   9   9      25.155      31.526       9.303 o 
 -14   9  11     160.999     166.303      13.720 o 
 -14   9  13     326.913     339.463      23.417 o 
 -14   9  14      75.794      71.405      15.411 o 
 -14  10   1      79.267      80.460       9.688 o 
 -14  10   3     233.336     232.391      12.064 o 
 -14  10   4      38.658      50.251       9.117 o 
 -14  10   5     353.688     363.621      13.955 o 
 -14  10   6     278.447     294.007      12.579 o 
 -14  10   8     103.593     110.149       9.707 o 
 -14  10  10     106.198     100.387      12.082 o 
 -14  10  11      64.296      48.949      12.498 o 
 -14  11   1      21.868      37.296      11.781 o 
 -14  11   2      43.779      58.388      10.294 o 
 -14  11   3      39.977      43.830       9.915 o 
 -14  11   4      22.361      43.330       9.940 o 
 -14  11   5      60.995      75.486      10.170 o 
 -14  11   6       0.279      30.143       9.974 o 
 -14  11   7     221.074     245.293      11.917 o 
 -14  11   8     269.453     276.784      13.006 o 
 -14  11  11      58.036      62.049      12.845 o 
 -14  11  12       6.149      60.303      16.869 o 
 -14  11  13     397.954     407.509      27.049 o 
 -14  11  14     164.818     170.660      27.547 o 
 -14  12   2      81.169     105.951      13.351 o 
 -14  12   3      82.402      97.661      13.735 o 
 -14  12   4      23.912      50.411      13.574 o 
 -14  12   5     115.258     115.599      15.786 o 
 -14  12   6     299.235     323.182      28.015 o 
 -14  12   7      32.145      64.775      13.034 o 
 -14  12   8      44.351      66.086      15.888 o 
 -14  12  10      22.576      54.001      13.686 o 
 -14  13   2      53.672      47.680      15.354 o 
 -14  13   8     349.641     374.126      18.601 o 
 -14  13   9      25.909      58.692      17.345 o 
 -14  13  10     121.969     124.076      14.585 o 
 -14  13  11       9.014      61.382      19.675 o 
 -14  14   2     149.748     170.879      23.316 o 
 -14  14   6     456.732     491.455      26.354 o 
 -14  14   8      83.476      98.074      20.021 o 
 -14  15   4      48.943      63.117      20.434 o 
 -13   0   1     119.555     116.278       8.593 o 
 -13   0   5     637.482     618.254      20.444 o 
 -13   0   9    1069.099    1087.284      31.877 o 
 -13   0  11      48.330      40.102       9.972 o 
 -13   0  15     888.030     960.813      34.960 o 
 -13   0  17     451.059     405.124      24.934 o 
 -13   1   1     791.465     812.909      21.089 o 
 -13   1   2      29.189      27.760       5.309 o 
 -13   1   4      27.368      21.982       5.323 o 
 -13   1   5     246.887     241.349       8.795 o 
 -13   1   6      89.579      90.532       6.614 o 
 -13   1   7    1669.610    1715.648      41.927 o 
 -13   1   8     133.587     125.652       9.125 o 
 -13   1   9     122.355     120.388       8.644 o 
 -13   1  13     550.855     546.230      16.109 o 
 -13   1  17     308.761     293.462      22.863 o 
 -13   1  19      43.509      56.043      15.465 o 
 -13   2   1     331.617     322.110       9.982 o 
 -13   2   3      27.923      19.790       5.424 o 
 -13   2   4      29.462      25.541       5.588 o 
 -13   2   5     436.862     420.901      12.726 o 
 -13   2   9     808.388     804.091      25.921 o 
 -13   2  10     151.222     143.495       9.771 o 
 -13   2  13      78.129      68.339       7.984 o 
 -13   2  15     637.923     641.328      21.438 o 
 -13   2  16      78.173      82.318      11.214 o 
 -13   2  17     166.215     171.499      13.537 o 
 -13   3   1     538.428     531.512      14.574 o 
 -13   3   2     269.227     271.233       8.855 o 
 -13   3   5      84.393      75.512       6.149 o 
 -13   3   6     149.789     141.084       7.857 o 
 -13   3   7    1167.231    1182.987      29.880 o 
 -13   3   8     190.748     181.077       9.253 o 
 -13   3   9     267.205     265.090      12.269 o 
 -13   3  10     187.126     179.325       8.997 o 
 -13   3  13     179.371     177.346      10.264 o 
 -13   3  17     131.581     128.808      12.463 o 
 -13   4   1      33.640      29.738       5.590 o 
 -13   4   2      44.993      35.815       5.467 o 
 -13   4   5     383.394     379.948      11.351 o 
 -13   4   9     386.320     381.096      12.610 o 
 -13   4  10     266.988     271.392      10.447 o 
 -13   4  12     134.276     133.437       9.239 o 
 -13   4  13      13.968      26.018       7.870 o 
 -13   4  14     139.834     129.717       9.064 o 
 -13   4  15     279.871     298.556      12.283 o 
 -13   4  16      66.422      72.352      10.242 o 
 -13   4  17     132.975     114.369      12.755 o 
 -13   4  18      91.561      79.130      15.998 o 
 -13   5   1     342.950     346.188      10.749 o 
 -13   5   2     953.463     968.993      24.563 o 
 -13   5   4      95.948      91.497       6.663 o 
 -13   5   5      42.578      34.937       6.188 o 
 -13   5   6     106.746      99.446       6.667 o 
 -13   5   7     642.003     626.869      17.841 o 
 -13   5   8     395.285     377.038      11.836 o 
 -13   5   9      35.020      31.622       6.931 o 
 -13   5  10     412.389     413.280      13.144 o 
 -13   5  11      54.090      42.564       8.094 o 
 -13   5  13     194.569     205.536       9.827 o 
 -13   5  15      24.186      34.931       9.479 o 
 -13   5  17     114.243     118.450      18.021 o 
 -13   5  18      62.612      77.085      17.617 o 
 -13   6   1      19.667      17.275       5.730 o 
 -13   6   2     241.898     236.220       8.574 o 
 -13   6   3      39.408      36.840       5.819 o 
 -13   6   4     157.748     148.629       7.342 o 
 -13   6   5     392.182     406.610      12.144 o 
 -13   6   6      28.001      22.929       6.277 o 
 -13   6   9     234.867     231.277      10.165 o 
 -13   6  10     138.220     127.997       8.625 o 
 -13   6  12     107.864     116.812       9.737 o 
 -13   6  14     317.693     321.426      12.654 o 
 -13   6  15     232.111     229.139      15.675 o 
 -13   6  16     162.443     145.977      12.932 o 
 -13   6  18     157.175     156.282      18.865 o 
 -13   7   1     709.356     720.185      19.132 o 
 -13   7   2     283.087     299.099      10.948 o 
 -13   7   3      96.527      97.472       7.061 o 
 -13   7   4     229.449     237.718       8.962 o 
 -13   7   5     148.591     146.339       7.434 o 
 -13   7   6     518.992     518.722      15.153 o 
 -13   7   7     270.893     271.719       9.872 o 
 -13   7   8     368.325     352.894      11.856 o 
 -13   7   9      52.991      54.908       7.806 o 
 -13   7  10     249.770     240.136      12.994 o 
 -13   7  11      81.395      64.005       9.113 o 
 -13   7  13      33.561      30.327       8.796 o 
 -13   7  18      54.762      87.194      24.776 o 
 -13   8   2     111.466      97.771       7.014 o 
 -13   8   3     413.311     412.853      12.691 o 
 -13   8   4     131.392     124.774       7.468 o 
 -13   8   5     204.254     206.407       8.753 o 
 -13   8   7      40.861      36.200       8.053 o 
 -13   8   9     184.524     204.532      10.046 o 
 -13   8  10     245.593     246.289      10.749 o 
 -13   8  12     243.749     248.865      13.172 o 
 -13   8  13     113.602     116.486       9.971 o 
 -13   8  14     192.067     187.854      13.221 o 
 -13   8  15      71.284      56.977      12.052 o 
 -13   8  16     105.320     110.090      14.166 o 
 -13   8  18     186.853     203.886      29.969 o 
 -13   9   1     172.287     166.479       8.114 o 
 -13   9   2     189.748     196.607       8.549 o 
 -13   9   3     289.757     302.905      10.307 o 
 -13   9   4     277.566     283.739      10.840 o 
 -13   9   5     140.029     152.618       8.132 o 
 -13   9   6     336.609     341.873      12.500 o 
 -13   9   7     142.885     145.385       8.417 o 
 -13   9   8     272.291     269.676      11.035 o 
 -13   9   9      18.713      31.681       8.436 o 
 -13   9  10     291.136     291.870      11.817 o 
 -13   9  11     280.833     280.837      14.536 o 
 -13   9  15      72.667      64.562      13.897 o 
 -13  10   1     184.294     181.097       9.242 o 
 -13  10   2     234.283     235.591       9.506 o 
 -13  10   3     171.871     180.979       8.564 o 
 -13  10   5     144.667     138.751       9.066 o 
 -13  10   9      87.770      86.634       9.825 o 
 -13  10  10     294.600     301.779      15.389 o 
 -13  10  11      68.427      62.298      11.141 o 
 -13  10  12      62.101      71.746      12.026 o 
 -13  10  13     307.272     290.854      18.678 o 
 -13  10  14      84.071      86.387      11.923 o 
 -13  10  16     195.910     200.848      18.434 o 
 -13  11   1      77.674      69.456       8.188 o 
 -13  11   2     179.550     186.992       9.642 o 
 -13  11   3     262.293     278.710      10.384 o 
 -13  11   4     171.914     189.343       9.222 o 
 -13  11   5     444.487     475.506      14.098 o 
 -13  11   6     141.177     153.719      10.269 o 
 -13  11   8     162.445     166.810       9.652 o 
 -13  11   9     140.231     140.679      10.472 o 
 -13  11  10      88.324      98.656      11.019 o 
 -13  11  11     356.485     336.417      14.417 o 
 -13  11  12      67.931      85.594      11.622 o 
 -13  11  13      54.890      65.842      11.708 o 
 -13  12   1     271.070     268.491      11.427 o 
 -13  12   2      93.345     100.512      10.308 o 
 -13  12   3     361.301     368.183      13.062 o 
 -13  12   5     125.824     136.374       9.038 o 
 -13  12   9      74.725      60.074       9.899 o 
 -13  12  10     110.087     129.789      11.515 o 
 -13  12  11     356.790     392.601      15.342 o 
 -13  12  13     239.642     255.241      20.607 o 
 -13  12  16     153.991     166.920      33.967 o 
 -13  13   1      16.292      39.251      10.085 o 
 -13  13   2      26.271      36.871       9.844 o 
 -13  13   3     428.759     454.504      16.527 o 
 -13  13   4      64.353      70.323      10.753 o 
 -13  13   5     396.521     414.841      15.289 o 
 -13  13   8     113.259     114.675      10.172 o 
 -13  13   9     280.403     283.152      13.571 o 
 -13  13  10      22.293      36.652      12.104 o 
 -13  13  11     233.105     236.386      13.911 o 
 -13  13  13      29.369      55.123      15.846 o 
 -13  14   1     381.483     387.936      19.809 o 
 -13  14   3     234.429     251.832      12.301 o 
 -13  14   4      11.399      39.881       9.689 o 
 -13  14   5      20.621      36.393      11.044 o 
 -13  14   6      39.766      61.595      10.180 o 
 -13  14  11     289.904     289.474      18.924 o 
 -13  14  13     324.289     344.852      24.721 o 
 -13  15   3     337.547     356.772      17.830 o 
 -13  15   5     395.923     427.551      27.316 o 
 -13  15   8      72.211      67.179      20.489 o 
 -13  15   9     271.746     291.743      24.431 o 
 -13  15  11     333.984     337.605      22.421 o 
 -13  16   1     289.950     295.142      20.081 o 
 -13  16   3     281.673     282.396      16.054 o 
 -13  16   4      38.718      59.140      14.226 o 
 -13  16   5      22.862      46.363      14.529 o 
 -13  16   6      57.286      94.426      17.926 o 
 -13  16   7      80.405      84.989      17.828 o 
 -13  16  10      55.333      84.452      17.555 o 
 -13  16  11     117.233      98.928      18.263 o 
 -13  17   2      26.891      42.923      14.127 o 
 -13  17   3     273.534     288.326      19.424 o 
 -13  17   4      57.434      76.372      22.772 o 
 -13  17   5     193.067     219.811      21.414 o 
 -13  17   6     201.552     209.846      17.561 o 
 -13  17   9     271.445     278.293      23.347 o 
 -12   0   2     145.799     146.232       8.593 o 
 -12   0   4    1578.494    1617.017      41.424 o 
 -12   0   6     492.254     509.044      16.173 o 
 -12   0  10     671.535     712.981      24.896 o 
 -12   0  12    1342.161    1408.490      38.018 o 
 -12   0  16      52.885      40.376      11.770 o 
 -12   1   1      32.188      25.567       4.031 o 
 -12   1   2    1532.025    1548.472      36.668 o 
 -12   1   3      20.944      16.541       4.239 o 
 -12   1   4    1779.362    1799.277      43.353 o 
 -12   1   5      26.780      14.727       4.909 o 
 -12   1   6      67.875      52.739       5.671 o 
 -12   1   8      81.432      75.872       6.057 o 
 -12   1   9      21.129      19.194       5.290 o 
 -12   1  10     290.415     293.448      10.608 o 
 -12   1  12     257.775     267.908       9.461 o 
 -12   1  13      35.865      36.857       6.943 o 
 -12   1  14     594.337     611.772      18.819 o 
 -12   1  18     316.273     293.706      13.760 o 
 -12   1  20     278.427     279.960      21.845 o 
 -12   2   2     145.825     136.814       5.852 o 
 -12   2   4    1134.379    1129.471      27.514 o 
 -12   2   5      23.452      19.098       5.521 o 
 -12   2   6     278.034     276.084       9.890 o 
 -12   2   7      85.252      77.625       5.506 o 
 -12   2   8      33.202      29.255       5.594 o 
 -12   2   9     167.173     149.813       7.072 o 
 -12   2  10     982.278    1011.919      25.483 o 
 -12   2  11      59.380      57.437       6.017 o 
 -12   2  12     851.047     844.422      23.453 o 
 -12   2  13     133.834     122.849       8.771 o 
 -12   2  16     109.791     100.869       9.586 o 
 -12   2  19      76.284      68.935      12.368 o 
 -12   3   1     397.831     398.776      11.398 o 
 -12   3   2    1441.188    1422.356      34.988 o 
 -12   3   3     154.056     147.997       6.396 o 
 -12   3   4     728.738     719.875      19.243 o 
 -12   3   5     213.494     203.701       7.491 o 
 -12   3   6      39.075      29.987       5.097 o 
 -12   3   8     267.951     267.253      10.684 o 
 -12   3   9      54.798      48.913       5.938 o 
 -12   3  10      30.937      24.247       7.282 o 
 -12   3  12     200.268     202.191       8.472 o 
 -12   3  13     110.249     102.012       7.463 o 
 -12   3  14     181.971     189.046       9.169 o 
 -12   3  15      98.802      86.050       7.981 o 
 -12   3  18     306.562     293.585      15.875 o 
 -12   3  19     126.181     132.416      15.109 o 
 -12   3  20     167.862     156.500      16.780 o 
 -12   4   1      66.292      63.776       5.075 o 
 -12   4   2      92.512      91.051       5.427 o 
 -12   4   4     595.339     586.216      15.803 o 
 -12   4   5     266.903     267.593       8.753 o 
 -12   4   6      99.303      96.487       6.828 o 
 -12   4   7     458.123     454.468      12.433 o 
 -12   4   9     129.646     114.190       6.850 o 
 -12   4  10    1066.211    1079.741      27.436 o 
 -12   4  11      93.203      91.635       7.241 o 
 -12   4  12     380.036     368.844      13.715 o 
 -12   4  13     389.139     388.514      13.035 o 
 -12   4  14     122.256     113.328       8.030 o 
 -12   4  15      78.650      74.718       8.216 o 
 -12   4  16     155.772     144.097       9.756 o 
 -12   4  18      88.345      84.139      14.373 o 
 -12   4  20     112.441     140.617      19.608 o 
 -12   5   1     934.996     957.191      23.615 o 
 -12   5   2     793.867     799.065      20.295 o 
 -12   5   3      97.869      96.824       7.475 o 
 -12   5   4     221.910     203.084       7.398 o 
 -12   5   5     413.050     413.878      12.367 o 
 -12   5   6     207.387     208.099       7.941 o 
 -12   5   7     202.447     193.867       7.395 o 
 -12   5   8     372.238     360.121      12.115 o 
 -12   5  10     246.281     248.041       9.268 o 
 -12   5  11     108.155     108.313       7.131 o 
 -12   5  12     756.915     770.772      23.098 o 
 -12   5  14     107.879      98.964       8.979 o 
 -12   5  15     152.885     157.993       9.116 o 
 -12   5  16     126.384     124.193       9.479 o 
 -12   5  17     190.639     175.632      12.635 o 
 -12   5  18     215.608     198.365      13.089 o 
 -12   5  19     206.966     187.794      24.482 o 
 -12   5  20     173.031     151.278      22.028 o 
 -12   6   2     229.906     224.334       7.686 o 
 -12   6   3      24.642      18.802       4.941 o 
 -12   6   4    1312.900    1306.626      31.799 o 
 -12   6   5     307.087     315.552       9.759 o 
 -12   6   6      61.133      46.518       5.748 o 
 -12   6   7     142.185     140.385       6.757 o 
 -12   6   8     558.887     554.940      17.286 o 
 -12   6   9     715.215     722.013      19.840 o 
 -12   6  10     510.091     507.430      18.048 o 
 -12   6  11     400.269     420.342      12.832 o 
 -12   6  12     381.801     377.327      12.343 o 
 -12   6  13     310.959     314.974      10.929 o 
 -12   6  14     106.966     106.946       8.199 o 
 -12   6  18     113.908     111.197      12.385 o 
 -12   7   1    1002.533    1026.892      25.399 o 
 -12   7   2     929.856     945.180      23.632 o 
 -12   7   3     564.183     539.206      16.108 o 
 -12   7   4     157.109     153.728       6.835 o 
 -12   7   5     349.233     339.274      10.659 o 
 -12   7   6     794.173     788.058      21.582 o 
 -12   7   7      20.553      19.675       5.877 o 
 -12   7   8     109.289      94.842       7.201 o 
 -12   7   9      98.583      87.324       7.882 o 
 -12   7  10     214.945     209.973       8.879 o 
 -12   7  12     209.139     201.136       8.835 o 
 -12   7  13     244.995     251.993      10.058 o 
 -12   7  15     223.636     187.302      11.068 o 
 -12   7  16      81.227      72.971      10.617 o 
 -12   7  17     116.590      84.359      11.845 o 
 -12   7  18      79.554      66.652      14.713 o 
 -12   7  19     219.354     231.406      25.209 o 
 -12   8   2     103.517     100.726       6.788 o 
 -12   8   3      45.751      41.889       5.336 o 
 -12   8   4     131.372     120.321       6.711 o 
 -12   8   5     750.564     745.859      20.051 o 
 -12   8   7     418.967     414.334      12.520 o 
 -12   8   8     332.465     341.081      11.075 o 
 -12   8   9     233.980     234.540       9.658 o 
 -12   8  10      83.959      73.238       7.577 o 
 -12   8  11     472.203     492.151      15.507 o 
 -12   8  12      26.912      31.496       7.553 o 
 -12   8  13     344.496     345.364      12.926 o 
 -12   8  14     105.785     117.473       9.182 o 
 -12   8  18      80.178      72.562      17.137 o 
 -12   9   1     105.040     103.584       7.174 o 
 -12   9   2      46.154      40.775       5.654 o 
 -12   9   3     806.767     808.232      22.773 o 
 -12   9   5     619.381     628.172      17.336 o 
 -12   9   6     539.924     525.862      14.879 o 
 -12   9   8      64.535      50.629       7.006 o 
 -12   9  10     285.003     302.568      13.032 o 
 -12   9  12     309.555     314.037      11.799 o 
 -12   9  13     146.762     151.089       9.802 o 
 -12   9  15     233.495     230.348      12.598 o 
 -12   9  16     293.835     312.934      13.885 o 
 -12   9  17     140.311     142.198      12.704 o 
 -12   9  19      97.452     111.712      20.577 o 
 -12  10   1      32.925      22.553       6.426 o 
 -12  10   2      48.527      45.549       6.148 o 
 -12  10   4      45.840      36.098       6.183 o 
 -12  10   5     411.071     426.394      14.877 o 
 -12  10   6      77.146      72.393       6.717 o 
 -12  10   7     219.190     217.716      11.350 o 
 -12  10   8     507.504     517.365      16.105 o 
 -12  10   9     181.673     172.606       9.422 o 
 -12  10  11     208.235     205.464      11.677 o 
 -12  10  13     435.740     421.956      14.246 o 
 -12  10  14     209.104     209.778      12.697 o 
 -12  10  18     112.239     112.283      17.528 o 
 -12  11   1      87.108      77.163       6.960 o 
 -12  11   3     445.934     453.203      12.983 o 
 -12  11   4     112.767     117.593       6.950 o 
 -12  11   5     348.018     353.124      10.755 o 
 -12  11   6     337.586     338.297      10.556 o 
 -12  11  10      80.220      74.725       8.647 o 
 -12  11  12      81.822      80.054       9.317 o 
 -12  11  13     100.163      87.941      11.845 o 
 -12  11  14      50.654      44.455      12.642 o 
 -12  11  15     132.200     129.833      12.217 o 
 -12  11  16     307.131     322.974      16.376 o 
 -12  11  17     105.362     125.285      16.069 o 
 -12  12   2     178.450     182.275       8.379 o 
 -12  12   4      75.974      65.576       6.968 o 
 -12  12   5      93.661      98.184       6.796 o 
 -12  12   6      54.655      56.632       6.528 o 
 -12  12   7     163.546     172.361      10.743 o 
 -12  12   8     957.260     985.686      28.384 o 
 -12  12   9      90.582      85.883       8.158 o 
 -12  12  11      71.558      82.252       9.819 o 
 -12  12  13     174.215     189.707      12.044 o 
 -12  12  14     211.164     212.859      16.224 o 
 -12  12  16      26.918      59.562      14.639 o 
 -12  13   3     146.552     147.065       8.556 o 
 -12  13   4      78.371      73.427       7.155 o 
 -12  13   5     175.636     193.347      10.129 o 
 -12  13   6     672.648     702.183      19.354 o 
 -12  13   8      51.085      56.890       7.612 o 
 -12  13   9      24.461      33.349       8.257 o 
 -12  13  10     171.997     155.376       9.682 o 
 -12  13  11     114.150     111.650       9.872 o 
 -12  13  13      48.348      37.815      10.661 o 
 -12  13  14      44.090      49.184      13.504 o 
 -12  13  15      99.139      95.642      17.696 o 
 -12  13  16     216.110     213.819      17.588 o 
 -12  14   2     173.000     182.349      10.457 o 
 -12  14   4      44.308      46.201       7.859 o 
 -12  14   5      73.565      76.352       7.922 o 
 -12  14   6     116.813     131.847       8.976 o 
 -12  14   7      49.215      55.575       8.260 o 
 -12  14   8     924.714     987.401      27.714 o 
 -12  14  10      66.333      81.108      10.093 o 
 -12  14  11      63.746      68.636      10.647 o 
 -12  14  13      36.160      73.951      19.715 o 
 -12  14  14     382.396     378.696      26.626 o 
 -12  15   1      38.182      60.514       9.992 o 
 -12  15   2      81.275      91.631      10.306 o 
 -12  15   4     108.744     109.075       9.450 o 
 -12  15   6     456.302     480.250      19.722 o 
 -12  15   8      30.554      47.529      10.932 o 
 -12  15  10     178.466     176.336      11.600 o 
 -12  15  14      52.463      86.285      21.766 o 
 -12  16   2     171.088     176.388      13.295 o 
 -12  16   4      61.286      61.855      10.348 o 
 -12  16   6     224.375     233.119      12.295 o 
 -12  16   8     514.706     537.373      27.251 o 
 -12  16   9      41.112      48.242      12.014 o 
 -12  16  10      58.928      75.014      12.757 o 
 -12  16  12     101.128      98.255      18.381 o 
 -12  16  14     216.073     196.033      20.355 o 
 -12  17   1      69.946      75.904      13.505 o 
 -12  17   4      58.616      68.655      11.297 o 
 -12  17   6     418.454     415.054      15.928 o 
 -12  17   7      49.406      45.965      12.221 o 
 -12  17  10      86.774     103.216      18.701 o 
 -12  17  11      75.710      70.817      22.480 o 
 -12  18   2      61.257      74.169      18.312 o 
 -12  18   3      26.263      48.669      13.346 o 
 -12  18   4      67.838      78.991      19.402 o 
 -12  18   6     191.976     234.182      21.516 o 
 -12  18   8     454.445     483.158      27.292 o 
 -12  18   9     225.456     247.796      17.835 o 
 -12  19   1     135.779     143.386      18.654 o 
 -12  19   4      44.824      63.876      20.690 o 
 -12  19   5     104.392     163.967      15.729 o 
 -12  19   6     315.797     358.062      20.532 o 
 -12  19   7      69.816      61.632      18.430 o 
 -11   0   1    1624.189    1633.231      39.002 o 
 -11   0   5    1308.132    1284.461      31.378 o 
 -11   0   7    3942.601    3997.952      96.524 o 
 -11   0   9     138.984     135.405       8.500 o 
 -11   0  11      94.191      75.811      10.427 o 
 -11   0  13     271.958     265.224      11.205 o 
 -11   0  15      76.478      61.095       9.379 o 
 -11   0  17     514.892     519.341      23.703 o 
 -11   0  19      60.692      64.946      15.401 o 
 -11   0  21     271.682     224.104      34.884 o 
 -11   1   1      67.946      62.993       3.659 o 
 -11   1   3     226.356     223.816       6.454 o 
 -11   1   5     572.051     557.497      14.068 o 
 -11   1   7     841.278     851.818      20.674 o 
 -11   1   8      51.576      45.521       3.889 o 
 -11   1   9    1647.071    1662.330      38.930 o 
 -11   1  10     219.288     210.004       9.232 o 
 -11   1  11      27.086      17.294       5.254 o 
 -11   1  12      50.311      43.018       5.367 o 
 -11   1  13     573.635     575.040      16.074 o 
 -11   1  15    1398.177    1422.768      35.939 o 
 -11   1  17     125.958     130.804      12.527 o 
 -11   1  21      68.221      53.848      17.611 o 
 -11   2   1     952.717     928.097      22.578 o 
 -11   2   2     197.970     190.702       6.065 o 
 -11   2   4      44.466      40.183       3.736 o 
 -11   2   5    1063.488    1037.007      24.621 o 
 -11   2   6     116.377     112.797       4.678 o 
 -11   2   7    2515.824    2559.658      59.300 o 
 -11   2   8     182.587     183.134       6.226 o 
 -11   2  10      23.831      15.457       4.333 o 
 -11   2  13     226.812     227.322       8.261 o 
 -11   2  15      34.754      41.934       6.878 o 
 -11   2  17     661.455     662.072      20.706 o 
 -11   2  18      26.209      43.600       9.767 o 
 -11   2  20      78.028      51.486      13.002 o 
 -11   2  21     253.866     230.305      16.534 o 
 -11   3   1     424.727     419.191      11.170 o 
 -11   3   3      85.699      77.813       4.336 o 
 -11   3   5    1030.386    1023.507      24.268 o 
 -11   3   6      11.105      14.496       3.508 o 
 -11   3   7     509.778     506.939      13.837 o 
 -11   3   9    1325.989    1340.932      32.249 o 
 -11   3  10     470.885     479.337      14.584 o 
 -11   3  12     346.730     354.235      10.631 o 
 -11   3  13     724.834     729.900      19.520 o 
 -11   3  14      28.485      28.310       6.399 o 
 -11   3  15     803.285     817.467      22.304 o 
 -11   3  16      37.038      26.677       7.271 o 
 -11   3  18     247.382     232.093      11.737 o 
 -11   3  21     221.247     223.161      20.883 o 
 -11   4   1     562.267     546.705      14.127 o 
 -11   4   2      90.046      80.090       4.600 o 
 -11   4   4     397.493     384.359      11.078 o 
 -11   4   5     789.883     793.948      19.410 o 
 -11   4   6     648.366     666.602      17.133 o 
 -11   4   7    1620.890    1640.221      38.472 o 
 -11   4   8     460.966     450.916      12.931 o 
 -11   4   9      92.318      85.085       4.784 o 
 -11   4  10      73.127      61.040       4.936 o 
 -11   4  11      35.662      32.482       5.264 o 
 -11   4  13     395.930     395.843      12.301 o 
 -11   4  14      36.878      35.579       6.488 o 
 -11   4  15     125.865     115.576       7.687 o 
 -11   4  16      51.506      47.314       8.669 o 
 -11   4  17     551.842     545.764      16.754 o 
 -11   4  20     146.277     139.542      15.593 o 
 -11   4  22     205.088     185.508      20.431 o 
 -11   5   1      41.404      40.953       4.140 o 
 -11   5   2     271.539     265.373       7.737 o 
 -11   5   4      50.155      49.752       3.948 o 
 -11   5   5     400.046     397.598      11.140 o 
 -11   5   6     261.980     263.717       8.215 o 
 -11   5   7     328.341     332.827       9.855 o 
 -11   5   8     165.413     157.769       6.278 o 
 -11   5   9     662.364     638.321      16.306 o 
 -11   5  10     195.636     190.481       7.273 o 
 -11   5  11     113.599     110.199       7.099 o 
 -11   5  12     306.203     301.366      10.143 o 
 -11   5  13     115.000     122.953       7.755 o 
 -11   5  14     566.829     574.165      17.214 o 
 -11   5  15     767.021     802.466      22.427 o 
 -11   5  16     197.501     187.347      11.324 o 
 -11   5  18      56.590      46.023      11.540 o 
 -11   6   1     820.693     802.337      19.811 o 
 -11   6   2     619.254     602.531      15.424 o 
 -11   6   3     240.779     232.997       7.258 o 
 -11   6   4    1319.909    1309.565      31.017 o 
 -11   6   5      31.953      31.040       4.165 o 
 -11   6   6     514.499     526.456      13.859 o 
 -11   6   7    1182.821    1169.013      28.531 o 
 -11   6   8     501.650     485.343      15.135 o 
 -11   6  10      52.190      47.817       5.531 o 
 -11   6  11     180.841     182.635       7.380 o 
 -11   6  12      63.383      55.715       7.192 o 
 -11   6  13     167.513     178.835       8.136 o 
 -11   6  16     129.021     133.749      11.240 o 
 -11   6  17     133.064     119.118      12.641 o 
 -11   6  18     329.379     339.484      15.027 o 
 -11   6  20     107.140      77.817      15.624 o 
 -11   7   1     110.871      97.048       4.991 o 
 -11   7   2      18.566      13.023       4.275 o 
 -11   7   3     156.102     145.010       6.440 o 
 -11   7   5     446.077     429.969      12.234 o 
 -11   7   8     133.357     126.696       6.607 o 
 -11   7   9     449.389     446.350      13.268 o 
 -11   7  10    1059.605    1068.430      26.614 o 
 -11   7  12     401.399     407.302      13.678 o 
 -11   7  13      38.208      45.085       6.544 o 
 -11   7  14     207.762     198.944       8.811 o 
 -11   7  15     129.601     130.554       8.573 o 
 -11   7  16     382.433     387.677      13.104 o 
 -11   7  18     104.301      78.422      11.274 o 
 -11   8   1     218.470     221.647       7.509 o 
 -11   8   2     863.516     854.758      21.185 o 
 -11   8   3     828.933     829.529      20.931 o 
 -11   8   4     407.925     388.855      13.523 o 
 -11   8   5      35.004      20.978       4.665 o 
 -11   8   6     325.628     309.326      10.327 o 
 -11   8   7     240.654     237.890       8.048 o 
 -11   8   8    1397.447    1405.381      34.202 o 
 -11   8   9     226.692     227.293       8.221 o 
 -11   8  10     133.215     129.737       7.470 o 
 -11   8  11     120.571     119.497       6.653 o 
 -11   8  13     440.384     440.447      13.046 o 
 -11   8  15      29.109      34.093       8.060 o 
 -11   8  16      35.838      29.688       8.805 o 
 -11   8  17      60.478      52.857       9.627 o 
 -11   8  18     316.373     326.841      14.103 o 
 -11   8  19      53.784      60.574      13.485 o 
 -11   8  20     120.657     144.137      18.101 o 
 -11   9   1     448.673     451.937      12.331 o 
 -11   9   2      38.601      40.020       4.659 o 
 -11   9   3     120.729     114.250       5.839 o 
 -11   9   5     508.403     519.461      14.040 o 
 -11   9   6      32.054      33.002       5.515 o 
 -11   9   7      22.578      20.221       5.410 o 
 -11   9   8     250.517     252.497       8.626 o 
 -11   9   9      35.119      28.814       5.447 o 
 -11   9  10     636.247     626.383      17.599 o 
 -11   9  11     263.578     258.218       8.978 o 
 -11   9  12     279.530     285.230      10.159 o 
 -11   9  13      34.393      38.367       6.972 o 
 -11   9  14     193.314     188.430      10.405 o 
 -11   9  16     498.371     501.605      17.503 o 
 -11   9  17     108.513     118.443      13.288 o 
 -11   9  18      60.449      82.667      12.291 o 
 -11  10   2     454.250     470.294      12.855 o 
 -11  10   3    1855.164    1875.506      44.531 o 
 -11  10   4     421.830     419.236      12.173 o 
 -11  10   6     306.900     301.952      10.129 o 
 -11  10   7      67.356      71.892       5.969 o 
 -11  10   8     802.395     821.890      21.979 o 
 -11  10   9     667.152     670.145      19.467 o 
 -11  10  10      51.637      46.691       6.927 o 
 -11  10  11      49.379      49.566       7.023 o 
 -11  10  13     401.074     409.447      13.503 o 
 -11  10  15     133.039     126.123      10.277 o 
 -11  10  18     253.047     251.200      16.676 o 
 -11  10  19     173.037     170.176      25.917 o 
 -11  10  20      85.832      82.017      23.739 o 
 -11  11   1     909.794     924.876      26.193 o 
 -11  11   2     278.272     279.426       8.855 o 
 -11  11   5     455.320     462.167      12.821 o 
 -11  11   7     142.489     147.078       7.450 o 
 -11  11   8     192.430     190.728       8.186 o 
 -11  11   9      21.232      22.329       6.225 o 
 -11  11  10     247.677     243.125       9.677 o 
 -11  11  11     764.472     784.927      21.488 o 
 -11  11  12      60.331      48.328       7.389 o 
 -11  11  13     111.490     108.501       8.762 o 
 -11  11  14     161.332     167.456      10.702 o 
 -11  11  16     534.832     522.852      22.668 o 
 -11  11  17     283.208     305.494      14.373 o 
 -11  12   1     106.851     111.281       6.711 o 
 -11  12   2     235.516     223.942       8.067 o 
 -11  12   3    1489.375    1526.279      36.852 o 
 -11  12   4     268.057     264.603      10.995 o 
 -11  12   5      66.911      50.556       5.746 o 
 -11  12   6     288.552     288.595      10.088 o 
 -11  12   8     145.772     148.242       7.670 o 
 -11  12   9     474.405     464.082      13.364 o 
 -11  12  11     291.454     297.446      11.059 o 
 -11  12  12      67.237      63.546       9.254 o 
 -11  12  13     285.465     274.119      11.741 o 
 -11  12  18     134.086     119.866      22.365 o 
 -11  12  19     205.843     207.018      33.216 o 
 -11  13   1     776.780     788.893      21.065 o 
 -11  13   3     175.842     173.240       7.662 o 
 -11  13   5     741.383     759.269      19.994 o 
 -11  13   7      58.006      59.941       7.165 o 
 -11  13   8     247.793     256.028       9.967 o 
 -11  13  10      24.985      21.746       6.845 o 
 -11  13  11    1001.531    1077.225      30.737 o 
 -11  13  12      48.714      56.588       8.350 o 
 -11  13  13     239.390     257.404      11.539 o 
 -11  13  14      37.333      36.901       9.574 o 
 -11  13  16     105.840     111.929      13.990 o 
 -11  13  17     263.598     293.950      19.503 o 
 -11  14   1      39.468      42.131       7.051 o 
 -11  14   2      94.868      85.440       7.012 o 
 -11  14   3    1190.270    1203.939      33.278 o 
 -11  14   5     208.501     205.867      10.745 o 
 -11  14   8     209.972     214.912       9.360 o 
 -11  14   9     740.143     749.137      21.598 o 
 -11  14  10      29.331      40.006       7.829 o 
 -11  14  11     139.258     157.690       9.413 o 
 -11  14  12      45.625      44.624       8.739 o 
 -11  14  13     215.522     220.247      14.575 o 
 -11  14  18      45.940      65.776      20.562 o 
 -11  15   1     796.847     804.063      24.204 o 
 -11  15   3      29.819      36.592       7.580 o 
 -11  15   4      25.654      21.565       6.835 o 
 -11  15   5     384.491     365.568      12.339 o 
 -11  15   6      82.733      81.579      10.272 o 
 -11  15   7      63.647      50.534       7.740 o 
 -11  15   9      23.678      39.073       9.824 o 
 -11  15  11     968.215    1003.671      30.585 o 
 -11  15  13     306.346     323.926      13.711 o 
 -11  15  17     258.107     250.694      26.686 o 
 -11  16   1     137.546     141.249       9.666 o 
 -11  16   3    1030.546    1070.066      28.635 o 
 -11  16   4      63.358      57.621       8.206 o 
 -11  16   5     278.464     285.740      11.315 o 
 -11  16   9     455.463     464.592      15.181 o 
 -11  16  11     126.800     144.568      10.467 o 
 -11  16  13     109.481     120.499      12.944 o 
 -11  17   1     478.022     473.161      15.512 o 
 -11  17   2      34.888      45.609       9.406 o 
 -11  17   3     139.958     163.568      10.092 o 
 -11  17   5     302.395     319.743      12.808 o 
 -11  17   6      74.055      77.918       9.863 o 
 -11  17  11     441.239     448.888      16.658 o 
 -11  17  12      47.426      63.139      12.701 o 
 -11  17  13     238.920     253.330      18.510 o 
 -11  17  14      55.930      59.861      16.424 o 
 -11  18   3     515.578     516.860      20.371 o 
 -11  18   4     302.613     307.964      12.750 o 
 -11  18   5     274.870     280.810      12.568 o 
 -11  18   6      53.634      71.410      10.343 o 
 -11  18   9     283.754     288.512      15.380 o 
 -11  18  10      32.249      41.239      13.511 o 
 -11  18  11      92.277     103.032      17.954 o 
 -11  18  13      62.217      81.288      18.598 o 
 -11  18  14      29.841      68.046      18.801 o 
 -11  19   1     171.453     169.588      15.875 o 
 -11  19   2      49.494      57.891      13.077 o 
 -11  19   3      20.342      38.344      11.776 o 
 -11  19   4     110.396     106.296      11.908 o 
 -11  19   5     142.825     159.868      12.067 o 
 -11  19   6      88.648      97.505      12.978 o 
 -11  19   7      24.606      46.693      12.228 o 
 -11  19   8      77.440      73.353      12.842 o 
 -11  19  11     425.898     456.570      41.490 o 
 -11  19  12     145.102     161.261      40.889 o 
 -11  20   3     229.395     255.983      22.819 o 
 -11  20   4     257.991     271.322      22.630 o 
 -11  20   5      56.433      82.375      23.132 o 
 -11  20   6     118.110     107.370      23.944 o 
 -11  20   9     221.300     270.778      21.196 o 
 -11  21   1     187.393     211.752      23.838 o 
 -11  21   4      60.664      78.272      16.856 o 
 -11  21   5      97.093     119.553      20.940 o 
 -11  21   8     121.886      99.434      22.786 o 
 -10   0   2    5581.101    5609.688     131.015 o 
 -10   0   4     779.859     747.873      18.629 o 
 -10   0   6      64.842      54.583       4.292 o 
 -10   0   8      71.789      78.425       4.892 o 
 -10   0  10      41.545      47.732       5.033 o 
 -10   0  12    2148.460    2184.114      53.501 o 
 -10   0  14     101.812     120.381       8.428 o 
 -10   0  16     205.723     195.748      10.213 o 
 -10   0  18     933.598     955.972      32.622 o 
 -10   0  20     433.629     360.084      21.702 o 
 -10   1   3      28.596      24.090       2.902 o 
 -10   1   4    3385.672    3374.761      77.104 o 
 -10   1   5     131.093     130.329       4.478 o 
 -10   1   6     231.930     221.619       6.352 o 
 -10   1   8     819.487     827.329      19.664 o 
 -10   1   9      26.104      25.662       3.457 o 
 -10   1  10    2204.831    2251.203      52.015 o 
 -10   1  11      42.029      35.631       3.765 o 
 -10   1  12     392.012     394.063      10.803 o 
 -10   1  13      35.352      22.316       4.723 o 
 -10   1  16     209.619     197.415       9.000 o 
 -10   1  20     271.360     248.102      18.682 o 
 -10   1  22     103.560      91.807      14.968 o 
 -10   2   2    5388.229    5437.594     124.631 o 
 -10   2   3     124.268     120.445       4.078 o 
 -10   2   4      87.827      83.814       3.643 o 
 -10   2   5     225.665     222.729       6.769 o 
 -10   2   6     156.797     156.550       5.719 o 
 -10   2   8     655.023     647.500      16.015 o 
 -10   2   9      13.646      13.159       3.143 o 
 -10   2  10      23.372      18.419       3.668 o 
 -10   2  12    2441.740    2468.119      57.637 o 
 -10   2  13     266.741     259.237      10.565 o 
 -10   2  14      91.064      94.793       6.280 o 
 -10   2  15     101.136      98.025       6.316 o 
 -10   2  16     168.916     163.929       8.179 o 
 -10   2  18     688.709     689.252      22.123 o 
 -10   2  19      48.249      44.193       9.957 o 
 -10   2  20     251.307     251.042      13.192 o 
 -10   3   1      13.558      10.912       2.883 o 
 -10   3   2      97.183      90.883       3.939 o 
 -10   3   3     222.015     215.575       6.357 o 
 -10   3   4    4165.804    4242.478      97.302 o 
 -10   3   5     526.974     501.753      12.453 o 
 -10   3   6      31.359      28.329       3.397 o 
 -10   3   7     140.788     141.520       4.588 o 
 -10   3   8      12.006       9.064       3.018 o 
 -10   3   9     323.647     318.364       8.859 o 
 -10   3  10    2706.081    2752.835      63.537 o 
 -10   3  11     484.685     492.740      13.148 o 
 -10   3  12     483.351     497.666      13.422 o 
 -10   3  13     101.134      95.425       5.370 o 
 -10   3  14     108.368      98.292       6.117 o 
 -10   3  16     287.779     284.635      10.086 o 
 -10   3  20     411.655     397.741      15.817 o 
 -10   3  21      70.327      43.222      13.787 o 
 -10   4   1     801.259     781.418      18.746 o 
 -10   4   2    4352.150    4394.015     101.095 o 
 -10   4   3    1228.157    1207.855      28.276 o 
 -10   4   4     112.705     110.144       4.643 o 
 -10   4   5      73.951      64.744       4.796 o 
 -10   4   6     183.019     175.171       6.079 o 
 -10   4   8    1281.138    1297.228      30.294 o 
 -10   4  11      22.229      24.539       3.883 o 
 -10   4  12    1913.893    1949.974      45.687 o 
 -10   4  13     355.396     345.523       9.939 o 
 -10   4  15     368.379     369.022      12.324 o 
 -10   4  17      85.520      84.218       7.766 o 
 -10   4  18     463.672     439.442      16.564 o 
 -10   4  19     394.846     375.675      16.250 o 
 -10   4  20     220.325     216.351      12.775 o 
 -10   5   2     248.739     249.911       7.054 o 
 -10   5   3     444.793     434.348      11.307 o 
 -10   5   4    1483.001    1504.864      35.033 o 
 -10   5   5    1228.448    1221.975      28.580 o 
 -10   5   6     207.949     204.988       6.501 o 
 -10   5   7     220.145     216.337       6.788 o 
 -10   5   8     223.963     230.828       6.571 o 
 -10   5   9     796.618     798.681      19.713 o 
 -10   5  10    1869.737    1923.402      44.704 o 
 -10   5  11    1438.577    1446.463      33.991 o 
 -10   5  12      28.463      27.582       4.856 o 
 -10   5  14     204.205     198.611       7.993 o 
 -10   5  15      30.778      21.832       6.078 o 
 -10   5  16     105.799     100.031       7.531 o 
 -10   5  17     147.651     134.971       8.886 o 
 -10   5  18      96.420      98.978       9.256 o 
 -10   5  20     229.967     225.049      13.515 o 
 -10   5  21     414.689     382.153      25.693 o 
 -10   5  23     122.514      91.496      20.563 o 
 -10   6   1     556.913     541.778      13.628 o 
 -10   6   2    1210.259    1185.548      27.902 o 
 -10   6   3     747.698     726.853      17.725 o 
 -10   6   5     402.364     401.222      11.249 o 
 -10   6   6     108.299     104.132       4.504 o 
 -10   6   7     117.246     119.138       4.609 o 
 -10   6   8     380.794     382.343      10.768 o 
 -10   6  10      42.393      38.463       3.742 o 
 -10   6  11     524.850     527.260      13.713 o 
 -10   6  12     416.371     418.790      12.905 o 
 -10   6  13     411.590     410.824      12.027 o 
 -10   6  14      32.318      25.079       6.055 o 
 -10   6  15     184.102     172.419       8.804 o 
 -10   6  17     321.852     296.946      12.497 o 
 -10   6  18     283.323     264.922      11.688 o 
 -10   6  19     361.886     375.686      16.415 o 
 -10   6  21     121.642      85.837      15.581 o 
 -10   7   1      93.165      90.426       4.147 o 
 -10   7   3     280.974     279.450       7.694 o 
 -10   7   4    1390.848    1385.568      32.346 o 
 -10   7   5     923.406     908.442      21.767 o 
 -10   7   6     146.560     142.664       5.288 o 
 -10   7   7    1074.432    1063.798      25.162 o 
 -10   7   8     257.103     249.459       7.898 o 
 -10   7   9     653.820     648.814      16.311 o 
 -10   7  10     943.537     946.116      23.100 o 
 -10   7  11     551.287     546.200      15.879 o 
 -10   7  13     343.613     345.267      11.391 o 
 -10   7  14     136.987     139.622       7.161 o 
 -10   7  15      48.113      36.330       7.196 o 
 -10   7  16     101.679      98.899       8.072 o 
 -10   7  20      50.465      50.152      14.933 o 
 -10   7  21     205.702     185.989      16.297 o 
 -10   8   1    1189.810    1185.892      27.940 o 
 -10   8   2     664.484     637.283      15.973 o 
 -10   8   3     902.992     888.595      21.883 o 
 -10   8   4      61.812      59.319       3.899 o 
 -10   8   5     157.009     154.920       5.432 o 
 -10   8   6     737.895     742.948      18.644 o 
 -10   8   7      48.861      42.842       4.155 o 
 -10   8   8     691.923     702.911      17.406 o 
 -10   8   9      59.574      65.028       4.211 o 
 -10   8  10      19.671      20.727       4.273 o 
 -10   8  12     278.301     276.161       8.959 o 
 -10   8  13     407.061     411.597      13.915 o 
 -10   8  15    1022.930    1045.153      27.651 o 
 -10   8  16     220.720     218.604      10.486 o 
 -10   8  17     215.003     205.439      11.156 o 
 -10   8  19     118.158     128.113      12.590 o 
 -10   8  21     116.609     121.926      20.211 o 
 -10   9   1      28.350      23.312       3.992 o 
 -10   9   2      24.448      28.102       3.789 o 
 -10   9   3     195.201     193.160       6.176 o 
 -10   9   4     563.329     549.120      15.997 o 
 -10   9   5     853.975     842.583      20.787 o 
 -10   9   6    1007.440    1003.998      24.849 o 
 -10   9   7    1015.934    1045.328      25.979 o 
 -10   9   8     486.482     489.524      15.524 o 
 -10   9   9     255.210     257.162       8.871 o 
 -10   9  10     514.437     492.624      13.578 o 
 -10   9  11     697.034     700.129      18.255 o 
 -10   9  12      94.329      85.507       5.830 o 
 -10   9  13     404.872     409.421      13.841 o 
 -10   9  14     356.215     336.927      12.389 o 
 -10   9  16      69.209      69.186       8.739 o 
 -10   9  17     105.473      84.155      11.551 o 
 -10   9  18     117.818      89.004      10.694 o 
 -10   9  20      99.558      89.124      14.635 o 
 -10  10   1     179.732     168.891       5.951 o 
 -10  10   2      30.755      23.384       4.131 o 
 -10  10   3    1290.131    1295.247      30.662 o 
 -10  10   4     305.523     298.230       8.464 o 
 -10  10   5     312.329     315.334       9.511 o 
 -10  10   6     884.110     894.519      22.140 o 
 -10  10   8     729.426     750.209      19.056 o 
 -10  10  10      62.334      58.122       5.209 o 
 -10  10  11      23.500      19.399       5.059 o 
 -10  10  12     165.694     168.271       7.297 o 
 -10  10  13     376.189     376.122      11.774 o 
 -10  10  14     159.782     158.466       8.184 o 
 -10  10  15     289.808     303.549      12.556 o 
 -10  10  16     567.429     580.862      18.528 o 
 -10  10  17     242.476     229.051      13.240 o 
 -10  10  18      65.285      52.114      10.949 o 
 -10  10  19     189.191     193.599      14.149 o 
 -10  10  21      67.261      74.274      17.843 o 
 -10  11   2      14.881      13.904       4.385 o 
 -10  11   3     107.869      92.915       5.695 o 
 -10  11   4     160.179     154.844       6.025 o 
 -10  11   5     411.565     389.189      13.979 o 
 -10  11   6    1098.970    1104.942      28.195 o 
 -10  11   7     714.780     718.154      18.571 o 
 -10  11   8    1338.362    1367.555      35.541 o 
 -10  11   9     257.321     266.754      10.436 o 
 -10  11  10     280.554     281.653       9.250 o 
 -10  11  11     270.016     278.164      11.054 o 
 -10  11  12     159.199     158.562       7.519 o 
 -10  11  13      67.131      66.009       6.556 o 
 -10  11  14     630.587     633.480      18.367 o 
 -10  11  15      56.217      41.168       8.559 o 
 -10  11  16      53.462      37.218       9.737 o 
 -10  11  18     144.593     169.098      13.278 o 
 -10  11  21     114.168     119.176      20.034 o 
 -10  12   1     130.834     119.997       5.947 o 
 -10  12   3     703.001     681.670      17.600 o 
 -10  12   4     287.996     281.469       8.723 o 
 -10  12   5      66.004      62.176       5.944 o 
 -10  12   6     947.935     964.621      24.273 o 
 -10  12   8     425.987     437.613      12.369 o 
 -10  12  10      38.488      41.096       6.326 o 
 -10  12  13     453.893     462.171      14.368 o 
 -10  12  14     289.349     282.182      11.702 o 
 -10  12  16     523.604     554.385      24.067 o 
 -10  12  19     222.929     227.139      17.835 o 
 -10  12  20     129.583     143.705      15.921 o 
 -10  13   1      27.926      22.940       5.165 o 
 -10  13   2     171.868     168.557       6.884 o 
 -10  13   3      43.912      39.922       5.394 o 
 -10  13   5     249.193     247.942       9.314 o 
 -10  13   6     451.461     476.153      13.285 o 
 -10  13   7     192.715     190.757       7.495 o 
 -10  13   8    1148.587    1159.247      28.759 o 
 -10  13  11     253.529     266.092      11.016 o 
 -10  13  12     288.952     299.909      11.633 o 
 -10  13  13      55.414      47.556       8.441 o 
 -10  13  14     252.546     244.423      12.643 o 
 -10  13  16      64.414      62.275      10.563 o 
 -10  14   1      40.954      36.723       5.627 o 
 -10  14   3     147.765     140.614       6.916 o 
 -10  14   4     335.536     342.535      10.494 o 
 -10  14   6     505.912     503.083      14.244 o 
 -10  14   8     213.949     217.824       8.546 o 
 -10  14  13     109.892     106.832      10.036 o 
 -10  14  14     439.883     451.569      16.113 o 
 -10  14  15      27.663      33.261       9.248 o 
 -10  14  16     543.903     553.917      19.041 o 
 -10  15   2     104.961      98.698       7.954 o 
 -10  15   3      50.975      43.135       6.198 o 
 -10  15   5      74.090      80.132       6.774 o 
 -10  15   6     780.622     819.600      22.092 o 
 -10  15   8     810.439     829.348      22.338 o 
 -10  15   9      74.409      72.263       7.278 o 
 -10  15  10      40.159      37.261       7.245 o 
 -10  15  11     144.512     145.808       8.976 o 
 -10  15  12     238.552     253.960      10.924 o 
 -10  15  14     252.375     248.692      11.972 o 
 -10  15  18      44.928      64.393      16.481 o 
 -10  16   1      57.578      49.222       7.736 o 
 -10  16   3      42.467      32.203       6.521 o 
 -10  16   4     475.203     486.532      16.465 o 
 -10  16   6     862.776     878.621      26.193 o 
 -10  16   7      73.241      73.659       8.425 o 
 -10  16   8     241.828     232.066       9.992 o 
 -10  16   9     112.392     116.586       8.297 o 
 -10  16  10     255.165     260.008      10.435 o 
 -10  16  13      75.538      57.217      10.968 o 
 -10  16  14     243.266     259.029      13.748 o 
 -10  16  16     479.179     488.086      23.161 o 
 -10  16  17      37.342      57.067      16.503 o 
 -10  17   1     141.273     144.439       9.094 o 
 -10  17   6     786.483     800.875      23.118 o 
 -10  17   7     156.327     160.520       8.892 o 
 -10  17   8     570.702     614.920      18.206 o 
 -10  17   9     134.060     138.996       9.223 o 
 -10  17  12     267.982     272.649      13.453 o 
 -10  17  14     112.051     141.730      13.136 o 
 -10  17  15     116.995     127.996      12.680 o 
 -10  18   1      83.159      85.965       8.941 o 
 -10  18   4     485.905     509.102      15.467 o 
 -10  18   6     128.539     146.865      10.330 o 
 -10  18   7      87.660      84.389       9.675 o 
 -10  18   8     154.772     158.926      10.632 o 
 -10  18  11      77.161      84.654      11.118 o 
 -10  18  14     266.201     277.400      18.733 o 
 -10  18  15      46.230      65.209      15.557 o 
 -10  18  16     265.843     279.284      32.301 o 
 -10  19   1      25.273      33.147      10.212 o 
 -10  19   3      76.074      69.822       9.583 o 
 -10  19   6     576.321     585.731      20.623 o 
 -10  19   7     176.952     202.469      11.174 o 
 -10  19   8     175.399     189.205      12.411 o 
 -10  19   9     127.175     121.668      11.913 o 
 -10  19  12     129.825     138.442      16.835 o 
 -10  19  14     192.580     234.852      25.472 o 
 -10  20   1     158.923     168.457      12.423 o 
 -10  20   3     134.557     139.730      10.730 o 
 -10  20   4     200.212     187.112      11.253 o 
 -10  20   5      35.516      44.551       9.983 o 
 -10  20   6     145.891     144.908      12.045 o 
 -10  20   7      58.834      60.898      11.517 o 
 -10  20   8     109.735     114.260      12.203 o 
 -10  20   9      52.441      74.476      12.887 o 
 -10  20  11      40.367      64.556      14.387 o 
 -10  21   2      32.848      55.752      16.152 o 
 -10  21   4      69.408      87.109      13.060 o 
 -10  21   5      61.659      55.883      15.030 o 
 -10  21   6     156.062     147.595      14.717 o 
 -10  21   7     347.410     350.352      19.811 o 
 -10  21   8     168.550     160.518      14.165 o 
 -10  21   9     118.211     133.059      18.534 o 
 -10  21  11      76.776      86.228      18.207 o 
 -10  22   1     183.550     191.844      21.050 o 
 -10  22   2     141.230     114.683      20.771 o 
 -10  22   3     164.867     191.131      24.778 o 
 -10  22   4      89.122     105.887      24.672 o 
 -10  22   6     139.784     137.159      29.599 o 
 -10  22   8     109.144      97.945      25.439 o 
  -9   0   1      12.703      16.142       3.153 o 
  -9   0   3     366.432     374.366       9.979 o 
  -9   0   7    3142.231    3188.163      73.907 o 
  -9   0   9     711.921     722.639      18.858 o 
  -9   0  11     837.300     832.801      21.222 o 
  -9   0  13    1456.664    1474.687      36.822 o 
  -9   0  15     977.347     978.465      30.288 o 
  -9   0  17      41.544      40.719      11.251 o 
  -9   0  19     166.993     149.561      13.106 o 
  -9   0  23     131.511     110.621      36.506 o 
  -9   1   1     655.075     636.081      14.926 o 
  -9   1   2     504.616     513.978      12.696 o 
  -9   1   3      87.370      88.457       3.313 o 
  -9   1   4      17.248      13.474       2.159 o 
  -9   1   5    5078.787    5188.995     117.923 o 
  -9   1   7    3099.406    3130.552      71.308 o 
  -9   1   9     609.765     610.000      15.122 o 
  -9   1  10     256.867     260.458       7.350 o 
  -9   1  11     147.947     150.547       4.840 o 
  -9   1  13     182.139     184.687       6.110 o 
  -9   1  14     190.438     184.949       6.291 o 
  -9   1  15     911.372     895.247      23.267 o 
  -9   1  17     809.714     808.740      22.259 o 
  -9   1  19      69.504      67.637       8.360 o 
  -9   1  20      31.369      32.834       9.464 o 
  -9   1  21     361.674     320.086      15.290 o 
  -9   1  23     326.959     303.632      21.044 o 
  -9   2   1     363.304     357.895       9.072 o 
  -9   2   2      93.374      97.827       3.249 o 
  -9   2   3     569.223     576.501      13.682 o 
  -9   2   4     203.742     205.644       6.047 o 
  -9   2   5     403.769     397.431       9.756 o 
  -9   2   6     226.670     223.209       6.485 o 
  -9   2   7    6188.436    6248.545     142.598 o 
  -9   2   9     499.320     499.974      12.219 o 
  -9   2  10     294.789     288.923       8.101 o 
  -9   2  11      41.054      33.903       3.199 o 
  -9   2  12     269.389     272.712       8.778 o 
  -9   2  13    1471.228    1493.406      35.318 o 
  -9   2  14      82.743      82.180       4.638 o 
  -9   2  15    1329.151    1322.642      31.631 o 
  -9   2  16      61.668      53.334       5.761 o 
  -9   2  18      46.992      29.455       7.218 o 
  -9   2  23      51.512      47.766      15.782 o 
  -9   3   1     468.253     459.066      11.193 o 
  -9   3   2    1202.457    1178.507      27.187 o 
  -9   3   4     845.993     856.428      20.153 o 
  -9   3   5    4008.744    4069.678      92.789 o 
  -9   3   6      87.705      84.883       3.260 o 
  -9   3   7    1883.971    1926.646      44.096 o 
  -9   3   8     438.075     433.638      10.993 o 
  -9   3   9     462.061     453.989      11.686 o 
  -9   3  10      60.994      61.289       3.339 o 
  -9   3  11      95.699      96.889       4.604 o 
  -9   3  12      31.946      29.197       3.669 o 
  -9   3  13     228.253     222.092       6.744 o 
  -9   3  14      31.455      22.248       4.155 o 
  -9   3  15     681.201     684.965      19.214 o 
  -9   3  16     117.898     117.407       6.505 o 
  -9   3  17     714.748     705.477      20.932 o 
  -9   3  18     103.799      99.546       8.076 o 
  -9   3  20     215.339     216.749      17.116 o 
  -9   3  21     185.561     171.901      12.314 o 
  -9   3  22      87.114      76.669      14.035 o 
  -9   3  23     290.831     265.137      19.102 o 
  -9   4   1     604.298     596.890      14.495 o 
  -9   4   3     114.205     113.700       3.935 o 
  -9   4   4      11.092       9.022       2.608 o 
  -9   4   5     516.283     517.577      12.640 o 
  -9   4   7    3011.570    3084.878      70.462 o 
  -9   4   8     728.758     732.009      17.340 o 
  -9   4   9     660.224     663.702      16.320 o 
  -9   4  10    1601.818    1607.872      37.125 o 
  -9   4  11      65.917      66.632       3.767 o 
  -9   4  12     285.575     286.570       8.392 o 
  -9   4  13    1145.168    1171.969      27.926 o 
  -9   4  14     196.597     196.917       6.718 o 
  -9   4  15    1273.036    1276.794      30.926 o 
  -9   4  16     149.725     149.544       7.037 o 
  -9   4  17     184.255     180.746       8.676 o 
  -9   4  18     145.885     130.713       8.769 o 
  -9   4  21      45.077      45.036      11.061 o 
  -9   4  23     103.619      69.819      17.748 o 
  -9   5   1     172.747     169.662       5.196 o 
  -9   5   2    1391.862    1378.454      31.859 o 
  -9   5   3      23.170      17.520       2.619 o 
  -9   5   4    1017.400    1001.697      23.272 o 
  -9   5   5    2660.996    2683.540      61.257 o 
  -9   5   6     805.291     802.918      19.009 o 
  -9   5   7     518.867     511.339      12.509 o 
  -9   5   8     798.535     800.238      18.898 o 
  -9   5   9     820.963     825.557      19.815 o 
  -9   5  10     129.075     133.628       4.668 o 
  -9   5  11     404.011     405.225      11.483 o 
  -9   5  12     178.824     177.203       5.790 o 
  -9   5  13     309.083     305.453       9.022 o 
  -9   5  14      70.896      63.776       5.099 o 
  -9   5  15    1033.971    1010.339      26.552 o 
  -9   5  16      99.329      89.803       7.514 o 
  -9   5  17     169.307     161.160       8.517 o 
  -9   5  18     383.078     375.659      12.885 o 
  -9   5  20     309.870     277.197      12.566 o 
  -9   5  21     147.060     146.058      12.997 o 
  -9   5  22     122.816     110.261      14.501 o 
  -9   5  23     166.312     115.703      31.854 o 
  -9   6   1    1405.069    1387.977      32.205 o 
  -9   6   3     567.399     561.011      13.709 o 
  -9   6   5     577.116     570.538      13.818 o 
  -9   6   6     324.681     327.383       8.913 o 
  -9   6   7    2099.628    2138.987      49.047 o 
  -9   6   8    1108.190    1101.106      25.645 o 
  -9   6   9     135.689     143.988       5.546 o 
  -9   6  10     865.687     871.801      20.670 o 
  -9   6  11     295.679     296.823       8.281 o 
  -9   6  12     393.432     395.402      11.130 o 
  -9   6  13     848.009     848.654      21.418 o 
  -9   6  14    1257.889    1260.315      30.301 o 
  -9   6  15     271.576     268.115      11.819 o 
  -9   6  16     230.529     218.058       9.208 o 
  -9   6  17     321.304     287.482      10.794 o 
  -9   6  19      53.260      35.445       9.140 o 
  -9   6  21     151.390     163.909      12.671 o 
  -9   6  23     146.660     112.193      29.773 o 
  -9   7   2    1437.283    1404.230      32.536 o 
  -9   7   3    1113.132    1091.645      25.625 o 
  -9   7   4    1644.041    1660.434      38.361 o 
  -9   7   5    1181.811    1205.079      28.161 o 
  -9   7   6    1385.730    1396.941      32.332 o 
  -9   7   7     374.104     362.940       9.495 o 
  -9   7   8     209.859     207.089       6.682 o 
  -9   7   9     429.206     431.942      11.213 o 
  -9   7  10     131.844     125.724       4.539 o 
  -9   7  11      16.385      13.354       3.511 o 
  -9   7  13      85.348      81.023       4.958 o 
  -9   7  14     154.616     139.617       6.906 o 
  -9   7  15     317.473     304.228       9.880 o 
  -9   7  16     522.003     519.943      17.450 o 
  -9   7  17      45.881      27.750       7.404 o 
  -9   7  18     260.472     244.682      10.921 o 
  -9   7  20     236.205     254.922      17.593 o 
  -9   7  21     209.789     198.084      14.464 o 
  -9   7  22     239.625     232.594      17.808 o 
  -9   8   1    1724.933    1730.835      39.919 o 
  -9   8   3     170.721     163.445       5.262 o 
  -9   8   5     649.999     638.710      15.595 o 
  -9   8   6      99.612      93.190       4.359 o 
  -9   8   7     489.393     483.450      12.123 o 
  -9   8   8    1493.167    1487.313      34.421 o 
  -9   8   9      25.160      21.640       3.232 o 
  -9   8  10    1024.825    1034.998      24.451 o 
  -9   8  11     575.443     560.093      14.418 o 
  -9   8  12     342.102     339.362      10.044 o 
  -9   8  13      84.949      81.263       5.179 o 
  -9   8  14     881.131     903.709      25.641 o 
  -9   8  16     262.037     264.284       9.876 o 
  -9   8  17      32.861      27.720       7.990 o 
  -9   8  18      50.588      56.996      10.788 o 
  -9   9   2    1648.786    1632.085      37.872 o 
  -9   9   3    1020.878    1000.083      23.714 o 
  -9   9   4     476.519     472.669      12.118 o 
  -9   9   5      75.314      66.494       4.006 o 
  -9   9   6    1262.684    1260.095      29.765 o 
  -9   9   8     620.004     616.482      15.706 o 
  -9   9   9     606.091     616.014      15.196 o 
  -9   9  11      44.012      40.079       4.164 o 
  -9   9  13     471.584     466.855      14.528 o 
  -9   9  15     243.865     231.209       8.707 o 
  -9   9  16     581.296     565.884      20.008 o 
  -9   9  18     321.206     306.147      13.198 o 
  -9   9  19     255.744     259.049      12.843 o 
  -9   9  20     283.155     269.843      13.747 o 
  -9   9  22     143.201     130.601      20.482 o 
  -9  10   1    1494.847    1482.912      34.647 o 
  -9  10   3     465.130     449.196      11.616 o 
  -9  10   4      17.393      15.637       3.584 o 
  -9  10   5     238.250     229.604       7.496 o 
  -9  10   6      68.377      59.960       4.055 o 
  -9  10   7      96.724      91.495       4.407 o 
  -9  10   8     826.078     827.114      20.280 o 
  -9  10   9      42.609      45.253       3.834 o 
  -9  10  10     644.813     648.148      16.358 o 
  -9  10  11    1654.993    1633.659      39.755 o 
  -9  10  12     423.935     414.429      13.246 o 
  -9  10  13      10.491      17.844       4.831 o 
  -9  10  14     419.310     420.220      12.551 o 
  -9  10  16     260.895     238.465      11.490 o 
  -9  10  17     281.970     276.590      11.524 o 
  -9  10  19      43.414      62.725      10.142 o 
  -9  10  21     135.087     126.030      16.497 o 
  -9  11   1     548.254     530.091      13.507 o 
  -9  11   2     444.230     440.511      11.514 o 
  -9  11   3    2105.255    2096.980      48.803 o 
  -9  11   4      39.278      35.021       3.958 o 
  -9  11   5      79.508      75.182       4.338 o 
  -9  11   6    2015.724    2014.704      46.996 o 
  -9  11   7     171.353     174.112       5.979 o 
  -9  11   8     288.166     286.523       9.514 o 
  -9  11   9    1008.445    1015.389      24.587 o 
  -9  11  10      33.836      35.301       4.420 o 
  -9  11  11      53.879      51.165       5.076 o 
  -9  11  13     364.926     364.139      10.712 o 
  -9  11  16     358.667     359.655      12.426 o 
  -9  11  18     271.311     257.081      14.956 o 
  -9  11  19     235.986     206.918      15.917 o 
  -9  11  21     100.810      78.224      24.484 o 
  -9  12   1    1850.628    1860.448      43.305 o 
  -9  12   2      64.284      61.097       4.134 o 
  -9  12   3     543.091     536.608      14.022 o 
  -9  12   4      30.622      21.572       4.335 o 
  -9  12   5     532.224     527.583      14.184 o 
  -9  12   7     143.699     145.876       5.613 o 
  -9  12   8     386.653     391.073      11.017 o 
  -9  12   9     311.355     310.260       9.107 o 
  -9  12  10     426.551     438.942      12.749 o 
  -9  12  11    1904.782    1924.638      48.610 o 
  -9  12  12      72.053      61.861       5.770 o 
  -9  12  14     141.889     150.934       9.733 o 
  -9  12  15      89.219      71.289       7.806 o 
  -9  12  16     273.770     273.576      11.788 o 
  -9  12  17     189.687     162.715      12.395 o 
  -9  12  21      93.276      89.741      17.816 o 
  -9  13   1    2030.111    2027.155      47.359 o 
  -9  13   2     211.764     210.050       7.457 o 
  -9  13   3    2633.722    2644.834      61.821 o 
  -9  13   4      43.619      31.037       4.610 o 
  -9  13   5      41.516      26.484       4.477 o 
  -9  13   6     434.495     421.617      11.460 o 
  -9  13   7     146.680     143.836       6.048 o 
  -9  13   8     147.277     146.455       6.299 o 
  -9  13   9     885.469     892.798      22.832 o 
  -9  13  10      46.755      35.385       5.623 o 
  -9  13  13     286.415     283.150       9.712 o 
  -9  13  14      85.838      77.992       9.069 o 
  -9  13  16     189.797     190.632      10.464 o 
  -9  13  17     120.317     113.921      10.055 o 
  -9  13  18     102.674     111.113      11.919 o 
  -9  13  19     521.110     542.684      28.472 o 
  -9  14   1    1049.815    1033.904      25.612 o 
  -9  14   3     215.723     211.337       7.582 o 
  -9  14   5     408.389     409.307      11.259 o 
  -9  14   8     244.921     246.809       9.070 o 
  -9  14   9     225.330     224.392       8.430 o 
  -9  14  11    1886.720    1925.585      46.634 o 
  -9  14  12      20.170      21.632       6.407 o 
  -9  14  13      40.999      42.225       7.141 o 
  -9  14  14      26.688      33.683       7.909 o 
  -9  14  15      66.946      70.499       9.099 o 
  -9  14  16      48.150      36.760       9.269 o 
  -9  14  17     374.876     387.651      16.611 o 
  -9  15   1     254.268     245.572       9.584 o 
  -9  15   2      55.385      44.340       5.957 o 
  -9  15   3    2399.674    2445.175      57.724 o 
  -9  15   5      86.897      80.858       5.750 o 
  -9  15   7      90.394      94.824       5.995 o 
  -9  15   9    1085.237    1102.567      30.046 o 
  -9  15  10      24.312      28.285       6.234 o 
  -9  15  11      19.317      26.165       6.379 o 
  -9  15  13     347.718     352.207      11.828 o 
  -9  15  18      40.550      71.163      16.746 o 
  -9  15  19     429.083     434.394      26.675 o 
  -9  16   1    1016.144    1017.233      28.398 o 
  -9  16   2      53.760      46.479       5.804 o 
  -9  16   3     138.379     142.882       7.150 o 
  -9  16   4     121.829     120.665       7.063 o 
  -9  16   5     440.527     443.720      13.019 o 
  -9  16   6     115.730     119.218       6.573 o 
  -9  16   8      20.657      21.904       6.484 o 
  -9  16   9     277.810     292.162       9.721 o 
  -9  16  11    1227.750    1273.759      33.706 o 
  -9  16  13     134.132     129.257       9.166 o 
  -9  16  15      77.510      66.155      12.959 o 
  -9  16  17     134.413     142.940      18.410 o 
  -9  16  18      24.309      61.073      18.473 o 
  -9  17   1     536.910     553.569      15.841 o 
  -9  17   3    2184.812    2220.507      53.851 o 
  -9  17   4     398.178     398.999      12.593 o 
  -9  17   8      95.087      98.679       7.361 o 
  -9  17   9    1130.927    1178.857      30.270 o 
  -9  17  10      71.487      86.910       8.186 o 
  -9  17  12      52.246      52.648      12.170 o 
  -9  17  13     410.125     421.545      15.323 o 
  -9  17  14      53.526      65.718      10.699 o 
  -9  17  16      55.448      51.941      12.529 o 
  -9  18   1     433.279     411.913      13.071 o 
  -9  18   2     152.022     146.163       8.814 o 
  -9  18   3     105.843     122.967       8.677 o 
  -9  18   4      27.302      31.005       7.423 o 
  -9  18   5     169.460     167.808       8.867 o 
  -9  18   6     241.314     264.344      10.892 o 
  -9  18   7      65.629      65.689       7.667 o 
  -9  18   9     441.129     461.319      20.091 o 
  -9  18  11     989.451    1014.023      29.250 o 
  -9  18  12     213.931     218.348      11.442 o 
  -9  18  14      82.003      88.008      11.603 o 
  -9  18  17     324.588     361.638      49.032 o 
  -9  19   1     358.355     343.423      12.537 o 
  -9  19   2     145.714     153.282       9.437 o 
  -9  19   3     876.653     894.931      24.871 o 
  -9  19   4     267.340     268.470      12.082 o 
  -9  19   6      91.040      89.951      10.609 o 
  -9  19   9     549.811     554.209      17.264 o 
  -9  19  10     103.588     113.647      15.132 o 
  -9  19  13     128.143     132.735      14.135 o 
  -9  19  14      37.160      55.621      13.350 o 
  -9  20   1     331.505     346.928      14.033 o 
  -9  20   2     151.973     155.414      10.669 o 
  -9  20   3      42.422      39.477       9.193 o 
  -9  20   4     101.776     118.927       9.516 o 
  -9  20   5     239.391     257.550      11.506 o 
  -9  20   6      83.894      80.743       9.439 o 
  -9  20   7      34.414      46.370      10.279 o 
  -9  20   9      57.866      71.190      10.583 o 
  -9  20  10     146.212     152.901      13.450 o 
  -9  20  11     329.286     328.964      14.729 o 
  -9  20  12     286.634     275.798      15.630 o 
  -9  20  14      51.621      60.954      16.527 o 
  -9  21   1      63.851      58.200      10.559 o 
  -9  21   2     246.553     265.582      13.524 o 
  -9  21   3     248.922     266.149      13.931 o 
  -9  21   4     284.297     280.052      13.217 o 
  -9  21   6     166.163     176.268      11.702 o 
  -9  21   8      33.531      74.565      12.442 o 
  -9  21   9     194.625     211.922      16.802 o 
  -9  21  10      83.592     115.836      18.088 o 
  -9  22   1     113.633     105.585      12.133 o 
  -9  22   2     107.573     106.199      12.397 o 
  -9  22   4      22.564      48.685      15.894 o 
  -9  22   5     108.555      98.135      11.814 o 
  -9  22   6      87.485      75.827      13.438 o 
  -9  22   7      51.264      83.013      15.121 o 
  -9  22  10     157.530     178.541      29.395 o 
  -9  22  11      93.759      94.264      20.021 o 
  -9  22  12     483.211     484.438      51.428 o 
  -9  23   2     270.688     280.559      26.668 o 
  -9  23   4     299.177     350.605      26.052 o 
  -9  23   6     120.187      95.669      24.608 o 
  -9  24   2     228.333     208.418      42.586 o 
  -9  24   6     215.428     187.276      21.099 o 
  -8   0   2    4945.729    5031.495     115.753 o 
  -8   0   4    4426.447    4530.218     103.777 o 
  -8   0   6      18.505      12.071       2.611 o 
  -8   0   8    3230.628    3324.490      76.805 o 
  -8   0  10    5837.584    5932.112     137.638 o 
  -8   0  12     446.987     429.065      11.756 o 
  -8   0  14      38.055      32.176       4.928 o 
  -8   0  16     339.686     348.069      11.274 o 
  -8   0  18     523.111     529.641      17.902 o 
  -8   0  20     938.322     930.286      35.505 o 
  -8   0  24     205.934     169.053      46.570 o 
  -8   1   1      85.814      89.583       3.058 o 
  -8   1   2    5486.530    5575.456     126.372 o 
  -8   1   3      66.389      64.606       2.396 o 
  -8   1   4     426.791     427.060      10.607 o 
  -8   1   5      67.277      64.276       2.451 o 
  -8   1   6      90.903      90.926       3.133 o 
  -8   1   7      65.323      67.774       2.538 o 
  -8   1   8     627.007     636.019      14.901 o 
  -8   1   9      43.889      44.588       2.465 o 
  -8   1  10    2455.052    2504.682      57.153 o 
  -8   1  11      22.160      24.047       2.658 o 
  -8   1  12    2598.177    2633.494      60.281 o 
  -8   1  15      14.144      11.622       3.394 o 
  -8   1  16    1174.455    1149.826      28.242 o 
  -8   1  17     143.951     151.152       6.921 o 
  -8   1  18    1285.637    1314.462      32.831 o 
  -8   1  19      41.874      31.883       6.788 o 
  -8   2   2    5203.779    5264.771     119.466 o 
  -8   2   3     866.597     875.992      20.644 o 
  -8   2   4    4500.773    4564.072     103.624 o 
  -8   2   5     404.302     391.345       9.626 o 
  -8   2   6      55.290      53.663       2.517 o 
  -8   2   7     210.611     212.870       5.750 o 
  -8   2   8    1141.278    1173.176      26.892 o 
  -8   2   9     515.259     520.157      12.437 o 
  -8   2  10    5434.177    5554.531     126.732 o 
  -8   2  12      13.384      11.989       2.759 o 
  -8   2  13      32.877      33.210       3.114 o 
  -8   2  14      23.484      23.692       3.224 o 
  -8   2  15      14.044      12.098       3.627 o 
  -8   2  16      96.502      88.365       5.304 o 
  -8   2  18     177.921     172.317       7.955 o 
  -8   2  19     234.915     232.749      10.904 o 
  -8   2  20     563.332     554.513      20.278 o 
  -8   2  22     100.029      92.887      10.523 o 
  -8   2  24     227.790     211.104      31.225 o 
  -8   3   1    1418.647    1432.889      32.812 o 
  -8   3   2    5544.900    5642.364     128.163 o 
  -8   3   3     773.596     768.296      18.240 o 
  -8   3   4    1166.621    1160.641      26.995 o 
  -8   3   5      64.645      63.306       2.546 o 
  -8   3   7      19.386      14.503       2.029 o 
  -8   3   8     739.304     731.225      17.004 o 
  -8   3   9      10.462      13.975       2.190 o 
  -8   3  10    1375.001    1393.782      32.084 o 
  -8   3  11     377.140     385.892      10.046 o 
  -8   3  12    1805.517    1818.459      41.843 o 
  -8   3  13     824.063     813.242      19.643 o 
  -8   3  14      41.170      36.603       3.502 o 
  -8   3  15     287.091     286.519       8.481 o 
  -8   3  16     551.236     534.470      14.658 o 
  -8   3  17      30.522      26.350       5.873 o 
  -8   3  18    1121.594    1131.356      28.815 o 
  -8   3  19     157.360     158.423       8.332 o 
  -8   3  21      94.293      89.622      10.006 o 
  -8   4   1     789.507     770.265      17.916 o 
  -8   4   2    3177.997    3216.235      73.132 o 
  -8   4   3    1125.366    1125.454      25.898 o 
  -8   4   4    2552.153    2568.408      58.443 o 
  -8   4   5    1138.855    1148.122      26.497 o 
  -8   4   7     279.916     279.712       7.305 o 
  -8   4   8    1003.963    1055.139      24.340 o 
  -8   4   9    1907.728    1920.243      43.980 o 
  -8   4  10    2586.560    2615.097      59.917 o 
  -8   4  11     405.618     403.796      10.215 o 
  -8   4  12      91.807      92.807       4.037 o 
  -8   4  13      60.237      59.950       3.620 o 
  -8   4  16     208.154     193.347       8.613 o 
  -8   4  17      46.867      46.255       6.167 o 
  -8   4  18     109.363      97.544       7.382 o 
  -8   4  19     209.785     194.342      11.055 o 
  -8   4  20     641.857     641.559      28.731 o 
  -8   4  22      48.094      42.258      11.093 o 
  -8   4  23     375.289     348.756      22.721 o 
  -8   5   1    1802.215    1788.045      41.147 o 
  -8   5   2    3659.075    3664.967      83.309 o 
  -8   5   3     757.972     746.943      17.411 o 
  -8   5   4     500.517     490.125      11.697 o 
  -8   5   5      30.463      31.526       2.205 o 
  -8   5   6     223.769     222.279       6.186 o 
  -8   5   8    1913.867    1938.567      44.334 o 
  -8   5   9      41.379      40.501       2.560 o 
  -8   5  10    1035.510    1051.128      24.754 o 
  -8   5  11     921.834     920.983      21.735 o 
  -8   5  12    1979.545    2000.629      46.964 o 
  -8   5  13    1060.318    1064.701      25.194 o 
  -8   5  14     128.422     123.787       4.694 o 
  -8   5  15     512.455     486.360      12.860 o 
  -8   5  16      74.776      63.437       5.478 o 
  -8   5  17     235.062     224.694      10.668 o 
  -8   5  18     799.265     807.510      23.800 o 
  -8   5  19     296.536     289.627      11.909 o 
  -8   5  21      69.571      54.898      10.201 o 
  -8   6   1     817.572     809.377      18.873 o 
  -8   6   2    2122.188    2143.720      48.911 o 
  -8   6   3     931.950     912.527      21.159 o 
  -8   6   4    1064.563    1078.726      24.849 o 
  -8   6   5    1449.991    1446.773      33.137 o 
  -8   6   6    1034.830    1019.998      23.738 o 
  -8   6   7    2096.976    2127.405      48.602 o 
  -8   6   8     420.856     416.413      10.890 o 
  -8   6   9    1571.086    1597.853      36.707 o 
  -8   6  10    2236.565    2246.915      51.509 o 
  -8   6  11     515.818     514.368      12.746 o 
  -8   6  12      97.523      96.428       4.193 o 
  -8   6  13     162.595     163.209       5.554 o 
  -8   6  14     257.440     252.477       7.494 o 
  -8   6  15     221.679     204.854       7.005 o 
  -8   6  16     173.215     161.523       7.177 o 
  -8   6  17      53.226      54.485       6.575 o 
  -8   6  19     268.472     258.147      14.335 o 
  -8   6  20     256.030     253.533      17.923 o 
  -8   6  21     385.523     346.765      16.880 o 
  -8   6  23     265.147     262.885      18.317 o 
  -8   7   1    2247.132    2236.896      51.130 o 
  -8   7   2    1436.513    1443.535      33.156 o 
  -8   7   3    1474.334    1467.714      33.776 o 
  -8   7   4    1326.908    1336.797      30.734 o 
  -8   7   6     152.788     152.391       4.698 o 
  -8   7   7     155.292     155.934       4.724 o 
  -8   7   8    1389.238    1397.759      32.227 o 
  -8   7  10      56.093      57.318       3.218 o 
  -8   7  11    1206.497    1190.958      27.760 o 
  -8   7  12     660.665     653.395      15.773 o 
  -8   7  13    1318.083    1309.915      30.820 o 
  -8   7  15     439.072     418.187      14.383 o 
  -8   7  16     110.540     107.258       6.438 o 
  -8   7  17     434.699     424.012      13.688 o 
  -8   7  18     243.650     232.570      10.704 o 
  -8   7  19     493.387     475.358      15.913 o 
  -8   7  21      40.588      38.153      10.572 o 
  -8   8   1     178.065     172.469       5.318 o 
  -8   8   2     406.663     408.347      10.088 o 
  -8   8   3    1540.894    1525.094      35.155 o 
  -8   8   4     239.505     248.957       6.548 o 
  -8   8   5    3570.017    3607.570      82.459 o 
  -8   8   6    1792.632    1785.642      40.988 o 
  -8   8   7     744.940     742.920      17.680 o 
  -8   8   8      79.039      99.385       3.941 o 
  -8   8   9     860.369     865.900      20.452 o 
  -8   8  10     664.095     673.924      16.264 o 
  -8   8  11     761.456     760.454      18.324 o 
  -8   8  12     523.090     518.637      13.595 o 
  -8   8  13     269.536     282.413       7.936 o 
  -8   8  14      74.321      72.200       4.601 o 
  -8   8  16     392.176     373.791      11.908 o 
  -8   8  17      33.560      27.252       6.711 o 
  -8   8  18      53.854      46.039       7.956 o 
  -8   8  19     320.033     326.602      12.143 o 
  -8   8  21     249.042     227.289      16.302 o 
  -8   8  22      64.918      73.867      13.795 o 
  -8   8  23     223.846     220.652      24.177 o 
  -8   9   1     950.199     926.975      21.751 o 
  -8   9   2     376.770     371.475       9.402 o 
  -8   9   3     839.971     827.836      19.733 o 
  -8   9   4     790.514     781.063      18.824 o 
  -8   9   5     429.190     425.045      10.513 o 
  -8   9   6     286.205     288.419       7.913 o 
  -8   9   7     193.574     189.298       5.583 o 
  -8   9   8    1473.997    1482.602      34.219 o 
  -8   9   9     232.632     241.516       6.910 o 
  -8   9  10      81.980      82.975       3.901 o 
  -8   9  11     386.718     381.800      10.507 o 
  -8   9  12      56.800      51.526       3.600 o 
  -8   9  13     759.910     743.168      18.354 o 
  -8   9  14     485.360     482.304      14.177 o 
  -8   9  15     801.247     780.041      21.870 o 
  -8   9  16     120.466     119.325       6.728 o 
  -8   9  17     265.944     251.635      11.587 o 
  -8   9  18      45.082      51.639       8.116 o 
  -8   9  19     356.739     351.337      14.400 o 
  -8  10   1      61.232      54.988       3.144 o 
  -8  10   2     173.396     174.103       5.199 o 
  -8  10   3     521.132     505.990      12.490 o 
  -8  10   4     240.334     233.906       6.610 o 
  -8  10   5    1936.942    1940.270      44.658 o 
  -8  10   6    3708.254    3722.313      85.405 o 
  -8  10   7    1184.912    1183.156      27.657 o 
  -8  10   8      30.763      30.085       3.195 o 
  -8  10   9     352.697     354.232       9.649 o 
  -8  10  10      26.078      17.222       3.796 o 
  -8  10  11     638.665     639.545      16.571 o 
  -8  10  12     570.798     574.290      14.353 o 
  -8  10  13     162.055     159.915       5.670 o 
  -8  10  14      26.861      23.451       4.228 o 
  -8  10  15      47.624      39.951       5.111 o 
  -8  10  16     453.046     442.153      15.206 o 
  -8  10  19     146.660     137.787      10.894 o 
  -8  10  21     193.799     183.263      14.137 o 
  -8  10  22     185.542     169.858      24.734 o 
  -8  11   1     317.092     305.856       8.471 o 
  -8  11   2      87.143      83.912       3.651 o 
  -8  11   3     406.577     389.739      10.124 o 
  -8  11   4    1913.947    1913.981      44.153 o 
  -8  11   5     512.869     514.940      12.947 o 
  -8  11   6     106.505     107.316       4.407 o 
  -8  11   7     350.126     351.345       9.545 o 
  -8  11   8    1787.683    1783.475      41.245 o 
  -8  11   9      54.742      56.646       3.747 o 
  -8  11  10      36.444      36.096       3.858 o 
  -8  11  11     141.800     149.471       5.526 o 
  -8  11  13     469.358     470.426      13.205 o 
  -8  11  14    1383.694    1382.843      33.852 o 
  -8  11  15     537.111     521.799      16.575 o 
  -8  11  16     236.236     224.424      11.024 o 
  -8  11  17     171.999     155.819       9.076 o 
  -8  11  18      31.878      26.875       8.613 o 
  -8  11  19     127.604     135.172      10.613 o 
  -8  11  20     173.386     158.142      12.941 o 
  -8  11  22      39.487      76.315      15.648 o 
  -8  12   2      39.030      37.759       3.316 o 
  -8  12   3     400.349     392.326      10.123 o 
  -8  12   4     120.868     119.540       5.072 o 
  -8  12   5     487.282     481.293      12.294 o 
  -8  12   6    4741.176    4757.836     109.826 o 
  -8  12   7     361.628     372.428      12.002 o 
  -8  12   8      98.077     107.469       5.414 o 
  -8  12   9     469.034     466.601      13.288 o 
  -8  12  10      70.791      66.651       4.700 o 
  -8  12  11     353.504     346.021      10.406 o 
  -8  12  12     802.604     790.946      20.903 o 
  -8  12  14     338.200     332.922      11.158 o 
  -8  12  16     552.724     547.064      15.811 o 
  -8  12  19      32.563      45.244       9.850 o 
  -8  12  21     157.897     143.668      15.100 o 
  -8  12  22     277.435     247.286      39.389 o 
  -8  13   1     446.262     448.497      11.324 o 
  -8  13   2      58.688      53.307       3.615 o 
  -8  13   3      25.100      20.264       3.454 o 
  -8  13   4    2321.429    2337.196      54.263 o 
  -8  13   6     136.559     135.014       5.842 o 
  -8  13   7      27.820      27.734       3.909 o 
  -8  13   8    1849.795    1898.275      44.431 o 
  -8  13  11     485.642     474.141      14.724 o 
  -8  13  13     124.715     128.216       8.866 o 
  -8  13  14    1413.600    1414.808      34.649 o 
  -8  13  15      25.259      27.144       6.972 o 
  -8  13  16     221.448     222.926      10.010 o 
  -8  13  17      76.909      78.201       7.958 o 
  -8  13  19      76.865      65.187      13.246 o 
  -8  13  20     274.118     288.005      28.100 o 
  -8  14   1     100.722      90.702       5.003 o 
  -8  14   2     234.058     235.897       6.956 o 
  -8  14   3     721.217     717.584      18.755 o 
  -8  14   4      77.851      80.787       4.954 o 
  -8  14   5     340.589     342.060      10.184 o 
  -8  14   6    2791.045    2819.303      65.493 o 
  -8  14   7      83.753      82.850       4.693 o 
  -8  14   8     346.181     355.002       9.790 o 
  -8  14  10      59.724      61.557       5.255 o 
  -8  14  11     485.888     498.722      14.176 o 
  -8  14  12     613.309     611.907      17.262 o 
  -8  14  14      81.493      87.049       6.345 o 
  -8  14  16     329.471     319.902      12.166 o 
  -8  14  20      47.866      86.884      19.850 o 
  -8  14  21      82.491     116.344      23.906 o 
  -8  15   1     224.519     203.462       7.841 o 
  -8  15   2     368.461     367.231      10.092 o 
  -8  15   3      74.937      67.075       4.987 o 
  -8  15   4     569.833     562.416      14.996 o 
  -8  15   5      52.508      53.704       4.876 o 
  -8  15   6      16.963      18.585       4.589 o 
  -8  15   8     399.471     397.895      11.192 o 
  -8  15   9      26.366      25.178       5.162 o 
  -8  15  11      37.655      37.202       5.779 o 
  -8  15  12     148.747     153.541       7.324 o 
  -8  15  14    1690.322    1731.241      42.149 o 
  -8  15  15      16.188      26.776       7.943 o 
  -8  15  16     110.641     112.361       9.317 o 
  -8  15  18      44.423      69.266      13.632 o 
  -8  15  20     183.482     207.105      25.598 o 
  -8  16   1      39.631      27.566       5.810 o 
  -8  16   2      39.562      34.823       5.136 o 
  -8  16   4      95.408      99.402       6.010 o 
  -8  16   6    1957.909    1986.362      46.970 o 
  -8  16   8     473.301     490.028      13.852 o 
  -8  16   9      34.515      29.285       5.424 o 
  -8  16  10     157.352     158.115       7.257 o 
  -8  16  12     240.382     245.487       8.949 o 
  -8  16  14      28.860      26.080       7.052 o 
  -8  16  16     128.697     132.807      10.428 o 
  -8  17   1      88.677      77.202       6.756 o 
  -8  17   3      23.731      19.923       5.797 o 
  -8  17   4     860.998     870.526      22.513 o 
  -8  17   5      86.906      89.392       6.194 o 
  -8  17   6      25.352      23.774       5.554 o 
  -8  17   7      42.369      33.003       5.864 o 
  -8  17   8     211.208     213.577       7.980 o 
  -8  17   9     205.825     208.464       8.552 o 
  -8  17  10     179.733     182.532       8.070 o 
  -8  17  11      39.889      44.154       6.796 o 
  -8  17  12      54.463      54.302       7.040 o 
  -8  17  14     670.318     677.253      19.130 o 
  -8  17  15      33.714      42.131      10.090 o 
  -8  17  16     206.678     225.838      12.841 o 
  -8  18   1     160.541     167.936       8.388 o 
  -8  18   3      21.403      24.159       6.689 o 
  -8  18   5      32.602      33.808       6.686 o 
  -8  18   6    1771.973    1794.832      43.841 o 
  -8  18   7     451.072     439.449      13.075 o 
  -8  18   8     330.635     327.171      13.056 o 
  -8  18   9      76.590      73.701       7.335 o 
  -8  18  10      70.704      70.907       7.502 o 
  -8  18  12     423.511     452.409      15.395 o 
  -8  18  13      50.861      58.765       7.996 o 
  -8  18  14     217.341     226.622      12.411 o 
  -8  18  15      16.410      39.966      10.703 o 
  -8  18  16     246.486     267.408      20.633 o 
  -8  19   1     162.123     155.139       9.505 o 
  -8  19   4     845.197     837.280      23.055 o 
  -8  19   5     112.900     104.201       8.236 o 
  -8  19   8     534.962     543.254      15.894 o 
  -8  19   9     177.316     186.997      12.349 o 
  -8  19  11      94.338      90.961       8.797 o 
  -8  19  13      33.281      45.105       9.544 o 
  -8  19  14     680.651     687.402      28.411 o 
  -8  19  15     330.905     358.043      22.110 o 
  -8  19  16      79.142     112.767      31.366 o 
  -8  19  17     330.872     413.523      69.514 o 
  -8  20   1      68.987      67.659       9.046 o 
  -8  20   2      45.751      54.899       9.038 o 
  -8  20   3      82.321      87.404      10.862 o 
  -8  20   5     121.520     119.578       8.967 o 
  -8  20   6     803.711     803.155      22.623 o 
  -8  20   7     491.384     510.071      19.182 o 
  -8  20   8      55.069      63.388       8.310 o 
  -8  20   9     203.359     208.624      12.888 o 
  -8  20  12     147.927     162.150      12.893 o 
  -8  20  13      80.970      83.679      11.720 o 
  -8  20  14      55.510      90.497      17.652 o 
  -8  21   1     268.031     270.874      15.203 o 
  -8  21   2      22.816      35.615      11.275 o 
  -8  21   4     363.411     386.104      14.121 o 
  -8  21   5     177.430     185.311      13.235 o 
  -8  21   8     242.818     254.384      12.200 o 
  -8  21   9     173.714     199.300      11.193 o 
  -8  21  11     137.499     142.928      11.963 o 
  -8  21  12      48.693      59.709      14.178 o 
  -8  21  13      24.319      61.072      17.089 o 
  -8  21  14     261.587     261.929      32.490 o 
  -8  21  15     355.936     449.065      45.832 o 
  -8  22   1     128.247     128.335      11.453 o 
  -8  22   2      70.612      86.596      11.033 o 
  -8  22   3     201.098     216.245      15.109 o 
  -8  22   5      96.939      83.567      11.286 o 
  -8  22   6     244.153     235.160      16.706 o 
  -8  22   7     434.989     454.038      16.655 o 
  -8  22   9     170.125     177.959      14.795 o 
  -8  22  10      42.854      43.229      12.559 o 
  -8  22  12      74.014      61.241      17.876 o 
  -8  23   1     248.802     271.804      16.269 o 
  -8  23   2     227.525     245.027      13.331 o 
  -8  23   4     155.279     162.828      14.432 o 
  -8  23   5     140.023     137.237      13.061 o 
  -8  23   8     112.681     144.245      14.225 o 
  -8  23   9      90.900      98.615      17.212 o 
  -8  23  11     217.407     210.176      30.501 o 
  -8  24   1      42.884     110.297      28.274 o 
  -8  24   2     127.339     156.153      24.819 o 
  -8  24   3     304.197     321.245      17.558 o 
  -8  24   6      99.197      92.441      19.407 o 
  -8  24   7     177.916     190.827      17.825 o 
  -8  24   8      51.206      60.262      17.851 o 
  -8  24   9     220.741     252.062      23.777 o 
  -8  25   1     265.766     295.213      23.202 o 
  -8  25   2     174.919     221.045      27.159 o 
  -8  25   4      80.368      89.049      18.175 o 
  -7   0   1     967.271     962.183      22.573 o 
  -7   0   3     287.153     292.597       7.553 o 
  -7   0   5   13041.980   12926.918     301.847 o 
  -7   0   7     132.269     156.325       5.133 o 
  -7   0   9     508.920     509.352      12.983 o 
  -7   0  11     347.577     342.884       9.786 o 
  -7   0  13     112.966     117.588       4.737 o 
  -7   0  15    3088.247    3079.434      72.610 o 
  -7   0  17     769.933     781.954      22.130 o 
  -7   0  19      39.670      37.461       9.885 o 
  -7   0  21     748.283     725.832      37.593 o 
  -7   0  23     419.851     413.661      18.790 o 
  -7   1   1    1754.333    1776.858      40.393 o 
  -7   1   2      15.337      16.138       1.529 o 
  -7   1   3     627.312     623.371      14.767 o 
  -7   1   4      58.521      58.140       2.129 o 
  -7   1   5     342.043     338.578       8.441 o 
  -7   1   6      24.816      26.970       1.700 o 
  -7   1   7    8536.369    8706.047     198.254 o 
  -7   1   8     341.724     341.268       8.577 o 
  -7   1   9     909.457     921.181      21.518 o 
  -7   1  10     109.219     107.543       3.345 o 
  -7   1  11     553.123     550.089      13.386 o 
  -7   1  13    3609.555    3639.783      85.195 o 
  -7   1  14      92.146      97.721       3.915 o 
  -7   1  15     527.668     535.409      13.579 o 
  -7   1  17     106.105     111.446       5.463 o 
  -7   1  22      31.396      27.998       9.260 o 
  -7   1  23     302.783     284.269      14.420 o 
  -7   1  25     224.829     215.598      25.712 o 
  -7   2   1     321.944     308.928       7.583 o 
  -7   2   2    1587.766    1590.366      36.220 o 
  -7   2   3    1344.804    1373.422      31.320 o 
  -7   2   4       9.641      11.228       1.542 o 
  -7   2   5   10554.709   10700.774     243.021 o 
  -7   2   6     196.520     200.144       5.534 o 
  -7   2   7      59.993      59.270       2.214 o 
  -7   2   8     773.472     787.776      18.180 o 
  -7   2   9     876.272     886.751      20.482 o 
  -7   2  10     177.575     179.351       5.441 o 
  -7   2  11     406.820     412.694      10.038 o 
  -7   2  12      35.303      37.420       2.536 o 
  -7   2  14      77.456      80.113       3.552 o 
  -7   2  15    3094.691    3132.272      72.159 o 
  -7   2  16      99.768     106.146       5.299 o 
  -7   2  17     344.543     351.575       9.999 o 
  -7   2  18     205.100     202.751       8.028 o 
  -7   2  19     191.893     175.015       9.913 o 
  -7   2  21     861.640     852.879      25.156 o 
  -7   2  22     162.701     167.330      13.747 o 
  -7   2  23      40.443      32.639       9.938 o 
  -7   3   1     503.787     493.663      11.523 o 
  -7   3   2      19.661      19.078       1.639 o 
  -7   3   3    2971.085    3029.343      68.812 o 
  -7   3   4     344.599     341.722       8.452 o 
  -7   3   5     565.621     580.377      13.466 o 
  -7   3   6    1083.411    1089.027      24.886 o 
  -7   3   7   11726.364   11821.123     268.762 o 
  -7   3   8     361.813     358.096       8.850 o 
  -7   3   9     250.226     254.458       6.407 o 
  -7   3  10     798.365     797.101      18.753 o 
  -7   3  12     702.812     695.955      17.259 o 
  -7   3  13    3130.792    3160.102      72.498 o 
  -7   3  14     151.885     153.914       5.474 o 
  -7   3  15     363.559     367.525      10.921 o 
  -7   3  16      60.605      56.758       4.550 o 
  -7   3  17      36.435      41.944       4.983 o 
  -7   3  18      11.665      22.009       5.660 o 
  -7   3  19      19.338      34.321       6.505 o 
  -7   3  21      24.938      36.194       8.287 o 
  -7   3  22      84.909      83.796       9.349 o 
  -7   3  23     370.445     371.677      20.462 o 
  -7   3  24     120.208     117.385      14.799 o 
  -7   3  25     102.782     113.367      34.260 o 
  -7   4   1     349.444     340.471       8.472 o 
  -7   4   2    1297.430    1298.356      29.664 o 
  -7   4   3     306.372     313.426       7.664 o 
  -7   4   4    1730.346    1757.389      39.965 o 
  -7   4   5   11668.577   11679.747     265.225 o 
  -7   4   6     605.798     605.081      14.058 o 
  -7   4   7     165.648     163.653       4.561 o 
  -7   4   8     724.700     734.503      16.952 o 
  -7   4   9     820.014     828.028      19.208 o 
  -7   4  10     353.460     346.107       8.633 o 
  -7   4  11    1058.049    1042.919      24.427 o 
  -7   4  12      15.967      13.381       2.696 o 
  -7   4  13     145.280     144.489       5.289 o 
  -7   4  14     262.150     271.378       7.293 o 
  -7   4  15    1943.661    1939.881      45.057 o 
  -7   4  16     465.320     464.446      13.175 o 
  -7   4  17      64.383      69.810       6.453 o 
  -7   4  18     599.584     600.844      20.404 o 
  -7   4  19      55.715      59.952       6.886 o 
  -7   4  20      64.399      68.517       7.481 o 
  -7   4  21     520.505     507.236      17.856 o 
  -7   4  22     315.594     322.848      13.730 o 
  -7   4  23      98.914      97.149      10.926 o 
  -7   5   1     905.684     902.902      20.761 o 
  -7   5   2     104.490      98.282       3.272 o 
  -7   5   3    1492.301    1496.018      34.241 o 
  -7   5   4     412.716     419.920       9.974 o 
  -7   5   5     856.818     868.433      20.018 o 
  -7   5   6    1177.792    1201.152      27.475 o 
  -7   5   7    2895.544    2974.056      67.587 o 
  -7   5   8    1276.378    1282.182      29.322 o 
  -7   5   9      17.900      15.774       1.945 o 
  -7   5  10    1198.316    1208.255      27.762 o 
  -7   5  11      70.301      71.072       2.899 o 
  -7   5  12    1448.457    1434.627      33.618 o 
  -7   5  13    2626.680    2637.370      60.615 o 
  -7   5  14    1148.343    1132.134      27.036 o 
  -7   5  15      26.443      28.230       3.644 o 
  -7   5  17     260.626     254.722      11.595 o 
  -7   5  18      18.152      24.772       6.155 o 
  -7   5  19      63.449      62.237       6.866 o 
  -7   5  22      73.444      79.750      13.690 o 
  -7   5  23     269.592     246.266      14.622 o 
  -7   5  24     314.614     294.290      32.094 o 
  -7   6   1     180.627     176.301       4.802 o 
  -7   6   2    2361.994    2387.332      54.443 o 
  -7   6   3       6.792       8.505       1.821 o 
  -7   6   4    1560.791    1585.492      36.130 o 
  -7   6   5    3614.831    3643.461      82.729 o 
  -7   6   6     942.010     925.722      21.307 o 
  -7   6   7      28.815      30.050       2.111 o 
  -7   6   8     433.490     436.135      10.945 o 
  -7   6   9     535.086     532.229      12.660 o 
  -7   6  10      17.336      15.046       2.215 o 
  -7   6  11     689.130     692.564      16.273 o 
  -7   6  13      40.828      42.684       3.272 o 
  -7   6  14    1229.648    1226.765      29.166 o 
  -7   6  15     809.641     814.866      20.334 o 
  -7   6  16     490.974     497.572      16.140 o 
  -7   6  18     837.037     819.098      23.359 o 
  -7   6  20     124.584     115.101       9.213 o 
  -7   6  21     163.228     157.404      10.083 o 
  -7   6  22     277.998     278.254      14.634 o 
  -7   6  24      69.732      73.422      17.614 o 
  -7   7   1    1031.525    1025.645      23.592 o 
  -7   7   2      69.137      69.441       2.630 o 
  -7   7   3    2379.705    2340.440      53.278 o 
  -7   7   4     263.415     263.118       6.756 o 
  -7   7   5     100.024     103.928       3.350 o 
  -7   7   6    1289.684    1294.384      29.655 o 
  -7   7   7    1848.947    1918.093      43.796 o 
  -7   7   8    2659.873    2679.766      61.122 o 
  -7   7   9     542.981     536.319      12.824 o 
  -7   7  10    2261.030    2290.823      52.371 o 
  -7   7  11      38.998      36.433       2.502 o 
  -7   7  12     483.268     477.538      11.866 o 
  -7   7  13    1634.851    1634.319      37.653 o 
  -7   7  14     831.148     836.569      20.734 o 
  -7   7  15     184.261     188.037       7.420 o 
  -7   7  16     220.397     223.182       8.110 o 
  -7   7  17     125.006     126.536       7.224 o 
  -7   7  19     161.440     169.254       8.763 o 
  -7   7  20      27.774      29.991       7.939 o 
  -7   7  22     138.974     143.728      11.386 o 
  -7   7  23     122.163     121.886      17.766 o 
  -7   7  24     216.041     250.549      23.063 o 
  -7   8   1    1167.211    1154.085      26.487 o 
  -7   8   2    1155.292    1153.634      26.708 o 
  -7   8   3      93.055      96.949       3.156 o 
  -7   8   4    2986.964    3054.058      69.487 o 
  -7   8   5     852.656     849.274      19.840 o 
  -7   8   6    1572.488    1571.056      35.914 o 
  -7   8   7     167.147     164.645       4.672 o 
  -7   8   8     355.749     350.175       9.161 o 
  -7   8   9     692.657     700.095      16.978 o 
  -7   8  10     225.169     222.217       6.445 o 
  -7   8  11     824.031     815.538      19.249 o 
  -7   8  12      90.853      93.210       3.412 o 
  -7   8  13      77.455      78.327       3.481 o 
  -7   8  14     365.092     352.700       9.941 o 
  -7   8  15     549.967     537.973      16.226 o 
  -7   8  16     431.916     427.211      13.058 o 
  -7   8  17      66.585      63.698       6.449 o 
  -7   8  18    1066.494    1087.070      31.795 o 
  -7   8  19     146.501     142.282       9.792 o 
  -7   8  20     254.208     253.284      15.399 o 
  -7   8  21      62.087      54.689      10.592 o 
  -7   8  22     232.551     233.335      14.263 o 
  -7   9   1     537.664     542.935      12.988 o 
  -7   9   2      51.837      44.235       2.447 o 
  -7   9   3    3664.604    3676.137      83.641 o 
  -7   9   4      26.396      25.875       2.251 o 
  -7   9   5     200.364     203.242       5.895 o 
  -7   9   6    2336.153    2370.808      54.078 o 
  -7   9   7     665.090     668.796      15.755 o 
  -7   9   8    1773.909    1778.590      40.713 o 
  -7   9   9    1893.046    1895.274      43.504 o 
  -7   9  10    1018.504    1015.174      23.917 o 
  -7   9  11     422.210     416.264      10.642 o 
  -7   9  12     655.452     654.726      15.690 o 
  -7   9  13     581.183     569.601      14.199 o 
  -7   9  14     637.150     632.950      16.634 o 
  -7   9  15     303.033     283.872       8.533 o 
  -7   9  16     350.788     352.510      11.681 o 
  -7   9  17     142.468     140.208       8.000 o 
  -7   9  19     206.296     209.154       9.830 o 
  -7   9  20     157.649     136.735      10.410 o 
  -7   9  22      60.016      58.356      12.274 o 
  -7  10   1    2717.590    2705.728      61.701 o 
  -7  10   2    1816.012    1815.734      41.472 o 
  -7  10   3    1364.308    1332.481      30.575 o 
  -7  10   4    1228.623    1245.286      28.632 o 
  -7  10   5     464.877     455.084      11.377 o 
  -7  10   6     913.966     898.733      20.919 o 
  -7  10   7     188.026     183.994       5.473 o 
  -7  10   8     233.631     230.521       6.475 o 
  -7  10   9     867.016     848.326      20.036 o 
  -7  10  10      78.097      77.616       3.991 o 
  -7  10  11     587.774     590.904      14.963 o 
  -7  10  12      29.566      31.547       3.152 o 
  -7  10  13      57.803      51.133       3.800 o 
  -7  10  14     343.459     338.527       9.522 o 
  -7  10  16     460.614     452.781      13.617 o 
  -7  10  17     321.615     324.369      12.266 o 
  -7  10  18     404.621     408.256      15.041 o 
  -7  10  19     306.684     316.986      12.579 o 
  -7  10  20     287.528     293.098      13.805 o 
  -7  10  22     175.756     188.684      15.637 o 
  -7  11   1     811.184     811.628      19.121 o 
  -7  11   2     404.465     397.649      10.330 o 
  -7  11   3    2355.602    2331.041      53.359 o 
  -7  11   4      37.865      30.103       2.920 o 
  -7  11   5     250.240     239.446       6.529 o 
  -7  11   6     183.395     178.319       5.175 o 
  -7  11   7     260.496     247.203       6.917 o 
  -7  11   8    1000.258     984.106      23.028 o 
  -7  11   9    1472.307    1468.809      34.157 o 
  -7  11  10    1208.539    1222.099      28.535 o 
  -7  11  11    2298.891    2308.001      53.277 o 
  -7  11  12     471.010     465.811      12.436 o 
  -7  11  13     139.802     141.167       5.299 o 
  -7  11  14     327.454     317.349       9.602 o 
  -7  11  17     555.726     534.504      15.579 o 
  -7  11  19      60.081      68.232       8.928 o 
  -7  11  21     181.045     154.463      14.813 o 
  -7  12   1    4814.087    4829.850     110.452 o 
  -7  12   2     379.531     359.999       9.984 o 
  -7  12   3    1602.662    1580.234      36.484 o 
  -7  12   4     426.397     415.186      10.592 o 
  -7  12   5     203.188     200.410       6.489 o 
  -7  12   6     765.549     747.992      17.945 o 
  -7  12   7     248.291     239.749       6.884 o 
  -7  12   9    2220.582    2209.004      50.866 o 
  -7  12  11     782.965     788.205      19.161 o 
  -7  12  13    1004.164     995.824      23.899 o 
  -7  12  14     117.743     112.676       6.847 o 
  -7  12  15      18.954      21.103       4.499 o 
  -7  12  16     651.687     634.953      17.855 o 
  -7  12  17     163.032     157.693       9.318 o 
  -7  12  18     151.862     145.663       8.901 o 
  -7  12  19     537.636     534.335      17.203 o 
  -7  12  21     101.628     110.685      13.853 o 
  -7  12  22     104.185      65.637      15.466 o 
  -7  13   1    1470.406    1452.685      33.570 o 
  -7  13   2     116.826     111.454       4.233 o 
  -7  13   3    1271.288    1257.697      29.413 o 
  -7  13   4     215.483     208.475       6.198 o 
  -7  13   5    1341.887    1341.175      31.242 o 
  -7  13   6     328.201     318.769       8.666 o 
  -7  13   8    1145.815    1118.989      26.428 o 
  -7  13   9    1271.919    1258.425      29.449 o 
  -7  13  10      76.175      70.619       4.434 o 
  -7  13  11    1520.336    1524.575      36.441 o 
  -7  13  12      44.865      36.309       4.215 o 
  -7  13  13      66.862      69.630       4.545 o 
  -7  13  14     438.558     441.941      13.879 o 
  -7  13  15      78.045      80.081       5.266 o 
  -7  13  16     324.744     332.592      10.198 o 
  -7  13  17     252.180     248.577       9.262 o 
  -7  13  18     168.336     172.290      10.936 o 
  -7  13  21     158.159     171.931      20.065 o 
  -7  14   1    3695.531    3688.915      84.624 o 
  -7  14   2      23.320      19.218       3.500 o 
  -7  14   3    1923.624    1903.217      44.524 o 
  -7  14   6     595.549     596.952      15.088 o 
  -7  14   7     706.601     710.622      17.701 o 
  -7  14   8      42.061      41.712       4.212 o 
  -7  14   9     340.132     336.040       9.746 o 
  -7  14  10     209.564     212.919       6.681 o 
  -7  14  11     818.548     815.899      20.117 o 
  -7  14  13      66.416      68.016       4.810 o 
  -7  14  14      47.701      38.696       4.659 o 
  -7  14  16     182.816     177.975       8.858 o 
  -7  14  17     613.210     606.491      20.224 o 
  -7  14  19     623.350     614.643      23.408 o 
  -7  15   1     226.770     214.394       7.486 o 
  -7  15   2     368.631     353.857      10.655 o 
  -7  15   3    1340.388    1313.492      30.987 o 
  -7  15   5     229.789     232.843       6.955 o 
  -7  15   6     167.272     168.352       5.991 o 
  -7  15   8     322.706     327.276       9.287 o 
  -7  15   9    2222.930    2247.028      52.442 o 
  -7  15  11    1302.772    1312.753      31.482 o 
  -7  15  12     101.025      95.889       5.277 o 
  -7  15  13      29.964      29.989       4.632 o 
  -7  15  14     103.641      99.530       7.361 o 
  -7  15  15      60.844      52.348       6.438 o 
  -7  15  17     327.892     347.566      12.743 o 
  -7  15  18      42.050      48.733      10.671 o 
  -7  15  19      87.446      98.881      15.578 o 
  -7  16   1    3955.006    3967.324      92.709 o 
  -7  16   3     947.557     930.721      23.019 o 
  -7  16   4      49.235      41.706       4.687 o 
  -7  16   5      51.544      45.232       4.589 o 
  -7  16   6      37.851      37.607       4.528 o 
  -7  16   7     511.683     500.231      13.512 o 
  -7  16   8     109.400     110.257       5.695 o 
  -7  16   9     861.422     861.398      21.490 o 
  -7  16  11     633.431     617.808      17.471 o 
  -7  16  12      26.993      26.041       5.374 o 
  -7  16  13     169.733     164.081       7.306 o 
  -7  16  16      22.465      26.749       8.248 o 
  -7  16  17     705.580     723.045      22.659 o 
  -7  16  19     341.327     381.597      34.277 o 
  -7  17   1     354.686     346.012      11.809 o 
  -7  17   3    1097.425    1081.913      27.159 o 
  -7  17   5     425.892     409.289      11.476 o 
  -7  17   6      96.771      97.109       5.827 o 
  -7  17   7      64.738      63.046       5.372 o 
  -7  17   8      57.233      48.225       5.352 o 
  -7  17   9    1652.169    1676.682      40.202 o 
  -7  17  10      25.389      26.886       5.662 o 
  -7  17  11     643.727     638.524      16.961 o 
  -7  17  12      30.910      33.898       5.963 o 
  -7  17  13      81.312      81.533       7.448 o 
  -7  17  15     131.216     127.603       9.487 o 
  -7  17  17      92.030     116.895      13.981 o 
  -7  18   1    2138.704    2151.410      51.781 o 
  -7  18   2      99.569      97.669       7.115 o 
  -7  18   3     548.480     545.208      15.850 o 
  -7  18   4     419.543     409.621      12.278 o 
  -7  18   5      32.444      27.691       5.967 o 
  -7  18   6      51.677      40.088       5.859 o 
  -7  18   7     480.514     481.483      13.620 o 
  -7  18   9     423.734     428.833      14.504 o 
  -7  18  11     373.053     369.900      12.200 o 
  -7  18  13     227.109     230.024       9.160 o 
  -7  18  14      80.342      88.202       8.136 o 
  -7  18  17     177.126     188.402      22.755 o 
  -7  18  18     113.800     136.687      44.134 o 
  -7  19   1     344.467     341.135      11.585 o 
  -7  19   3     560.841     576.794      16.435 o 
  -7  19   4      82.194      78.052       7.171 o 
  -7  19   5     247.944     254.247       9.701 o 
  -7  19   6      94.742      85.028       7.340 o 
  -7  19   7      51.927      57.720       6.860 o 
  -7  19   8      99.377     106.420       7.656 o 
  -7  19   9     913.207     937.524      28.077 o 
  -7  19  10     448.499     456.654      13.421 o 
  -7  19  11     353.925     363.763      11.832 o 
  -7  19  12      82.237      83.626       8.096 o 
  -7  19  14      24.287      32.494       9.390 o 
  -7  19  17     210.573     243.149      40.364 o 
  -7  20   1     663.219     682.990      22.042 o 
  -7  20   2     565.867     575.536      16.885 o 
  -7  20   3     457.511     466.334      15.569 o 
  -7  20   4     545.209     526.338      19.621 o 
  -7  20   5      28.782      27.255       7.140 o 
  -7  20   7     207.874     208.082       9.592 o 
  -7  20   9      97.696     102.721       8.305 o 
  -7  20  10      93.124      98.029       9.364 o 
  -7  20  11     310.849     344.330      12.306 o 
  -7  20  12      56.655      33.771       9.173 o 
  -7  20  14     223.956     238.235      16.953 o 
  -7  21   3      82.820      88.127      10.951 o 
  -7  21   4     137.470     132.819       9.307 o 
  -7  21   6     192.590     213.543      10.272 o 
  -7  21   7      17.686      27.175       8.295 o 
  -7  21   8      55.580      51.253       9.674 o 
  -7  21   9     368.784     357.804      13.472 o 
  -7  21  10     469.005     487.474      17.639 o 
  -7  21  11     130.317     132.887      11.767 o 
  -7  21  12     227.827     226.202      12.476 o 
  -7  22   1     188.256     198.746      10.904 o 
  -7  22   2     570.341     581.832      17.872 o 
  -7  22   3      45.773      46.238       9.152 o 
  -7  22   4     196.421     196.328      10.738 o 
  -7  22   5      94.707      90.467       9.991 o 
  -7  22   6      47.343      35.516       9.811 o 
  -7  22   7      68.554      74.455      13.154 o 
  -7  22   8      92.690     101.460      10.869 o 
  -7  22   9      85.393      87.846      11.526 o 
  -7  22  11     101.643      67.952      14.703 o 
  -7  22  12      62.240      66.510      12.759 o 
  -7  22  14     200.156     211.605      27.751 o 
  -7  23   1      35.361      45.994      10.203 o 
  -7  23   3     192.934     188.868      11.978 o 
  -7  23   4      85.065      93.119      11.114 o 
  -7  23   6     199.928     194.278      12.508 o 
  -7  23   7     140.621     135.213      12.038 o 
  -7  23   8      70.398      63.843      11.648 o 
  -7  23   9      95.851      98.473      14.844 o 
  -7  23  10     309.384     303.850      18.281 o 
  -7  23  12     246.500     221.932      30.677 o 
  -7  24   2     433.274     434.369      20.168 o 
  -7  24   4     247.984     267.635      16.277 o 
  -7  24   5     146.773     126.730      12.854 o 
  -7  24   9      48.371     100.255      21.987 o 
  -7  25   4      50.872      60.346      15.603 o 
  -7  25   6     271.654     268.540      21.679 o 
  -7  25   7     109.382     110.460      18.753 o 
  -7  26   2     238.921     236.312      23.899 o 
  -7  26   4     255.583     245.327      22.171 o 
  -7  26   5     226.234     218.932      30.762 o 
  -6   0   2     812.101     817.727      19.144 o 
  -6   0   4     732.840     741.499      17.507 o 
  -6   0   6      15.916      20.215       1.899 o 
  -6   0   8     154.979     157.442       4.487 o 
  -6   0  10    4104.417    4191.309      98.483 o 
  -6   0  12    1336.462    1351.093      32.638 o 
  -6   0  14    1102.140    1081.406      26.885 o 
  -6   0  16    3154.877    3190.385      77.988 o 
  -6   0  18     127.217     146.736      10.743 o 
  -6   1   1      47.145      40.578       1.726 o 
  -6   1   2   16013.054   15687.029     355.333 o 
  -6   1   3     479.148     486.587      11.310 o 
  -6   1   4    1596.854    1601.255      36.430 o 
  -6   1   5     683.161     670.641      15.456 o 
  -6   1   6     482.854     495.000      11.510 o 
  -6   1   7      76.423      75.642       2.377 o 
  -6   1   8    9712.790    9679.547     221.210 o 
  -6   1   9      35.139      34.350       1.793 o 
  -6   1  10    1319.589    1343.589      30.699 o 
  -6   1  11      91.608      95.857       3.095 o 
  -6   1  12     881.448     897.735      21.177 o 
  -6   1  13     209.130     207.668       6.689 o 
  -6   1  14     155.853     164.588       5.434 o 
  -6   1  15     157.846     163.457       6.261 o 
  -6   1  16      29.979      43.334       4.667 o 
  -6   1  17      74.405      82.486       6.901 o 
  -6   1  18    2030.985    2006.993      50.252 o 
  -6   1  20     805.506     825.004      24.454 o 
  -6   1  22      38.185      35.413       8.007 o 
  -6   1  23      42.524      38.866       9.221 o 
  -6   1  24     360.620     308.519      14.758 o 
  -6   2   1       5.868       5.574       1.312 o 
  -6   2   2     812.120     815.724      18.673 o 
  -6   2   3     414.731     416.774       9.784 o 
  -6   2   4    2176.063    2230.340      50.778 o 
  -6   2   5     256.829     266.567       6.522 o 
  -6   2   6    1312.518    1339.550      30.541 o 
  -6   2   7      64.493      68.886       2.202 o 
  -6   2   9    1750.900    1767.335      40.937 o 
  -6   2  10    9408.476    9492.136     217.334 o 
  -6   2  11      44.068      48.735       2.320 o 
  -6   2  12    1565.675    1577.233      36.558 o 
  -6   2  13     143.259     141.933       5.224 o 
  -6   2  14      18.471      20.879       2.948 o 
  -6   2  15     301.786     302.899       8.725 o 
  -6   2  16    1659.595    1686.171      39.513 o 
  -6   2  17     102.649     114.271       5.857 o 
  -6   2  18     799.061     830.657      23.639 o 
  -6   2  19       7.262      20.190       5.867 o 
  -6   2  21     100.060     111.993       8.146 o 
  -6   2  22      26.395      29.519       8.136 o 
  -6   2  23      78.987      89.503       9.540 o 
  -6   3   1    1013.209    1044.820      23.856 o 
  -6   3   2   16803.555   16495.459     374.275 o 
  -6   3   3     408.393     405.942       9.935 o 
  -6   3   4    1827.018    1857.447      42.235 o 
  -6   3   5    2424.556    2453.079      55.717 o 
  -6   3   6     555.992     563.594      13.038 o 
  -6   3   7     929.633     939.330      21.569 o 
  -6   3   8    8481.493    8480.949     192.888 o 
  -6   3   9     625.192     624.871      14.535 o 
  -6   3  10    3147.319    3144.469      72.603 o 
  -6   3  11     267.591     268.496       6.950 o 
  -6   3  12    1291.120    1311.692      30.745 o 
  -6   3  13       8.212       8.704       2.395 o 
  -6   3  15     132.538     136.603       4.917 o 
  -6   3  16      55.425      56.121       4.079 o 
  -6   3  17      64.664      68.758       5.122 o 
  -6   3  18     904.565     930.298      25.501 o 
  -6   3  19      80.422      93.190       7.834 o 
  -6   3  20     493.444     500.813      18.254 o 
  -6   3  21     214.673     208.793      12.667 o 
  -6   3  22     134.501     142.251      10.851 o 
  -6   3  23     265.848     249.832      12.832 o 
  -6   3  24     181.005     159.821      16.452 o 
  -6   4   1    2531.291    2609.552      59.328 o 
  -6   4   2    2832.946    2864.622      65.104 o 
  -6   4   3      38.606      40.645       1.780 o 
  -6   4   4    2758.491    2763.142      62.717 o 
  -6   4   5     545.772     550.192      12.804 o 
  -6   4   6       8.351       9.456       1.423 o 
  -6   4   7      25.671      29.384       1.629 o 
  -6   4   8     737.201     722.560      16.681 o 
  -6   4   9     501.436     509.699      12.039 o 
  -6   4  10    5072.679    5118.379     116.378 o 
  -6   4  11     776.473     779.522      18.222 o 
  -6   4  12    2068.537    2063.233      47.488 o 
  -6   4  13    2864.016    2877.750      65.918 o 
  -6   4  14     143.937     139.696       5.204 o 
  -6   4  15     195.893     200.280       6.597 o 
  -6   4  16     933.069     958.054      24.670 o 
  -6   4  17     366.839     375.588      11.803 o 
  -6   4  18     959.561     981.099      25.103 o 
  -6   4  19      47.040      55.126       6.438 o 
  -6   4  20      42.153      35.817       7.911 o 
  -6   4  21      21.334      30.374       7.639 o 
  -6   5   1    1267.872    1281.149      29.265 o 
  -6   5   2    7553.737    7601.437     172.323 o 
  -6   5   3    4962.745    5021.244     113.849 o 
  -6   5   4     571.595     571.706      13.245 o 
  -6   5   5    3928.634    3981.264      90.326 o 
  -6   5   6     125.449     124.924       3.390 o 
  -6   5   7     625.372     626.784      14.683 o 
  -6   5   8    4084.015    4103.222      93.181 o 
  -6   5   9    1171.374    1164.533      26.640 o 
  -6   5  10     663.539     670.664      15.606 o 
  -6   5  11     763.102     752.889      17.670 o 
  -6   5  12     618.397     619.540      15.096 o 
  -6   5  13       7.551       8.179       2.628 o 
  -6   5  15     348.622     359.245      10.625 o 
  -6   5  16     279.573     282.740       9.101 o 
  -6   5  17     154.500     159.194       7.504 o 
  -6   5  18     595.676     597.301      19.074 o 
  -6   5  19     238.649     248.364      11.319 o 
  -6   5  20     356.090     354.127      14.386 o 
  -6   5  21     642.474     667.685      22.225 o 
  -6   5  23     241.433     228.270      16.844 o 
  -6   5  24      99.082      91.544      22.676 o 
  -6   6   1    2076.206    2072.265      47.239 o 
  -6   6   2     611.598     615.275      14.252 o 
  -6   6   3    1490.692    1535.204      34.982 o 
  -6   6   4    4692.822    4756.104     107.772 o 
  -6   6   5    1156.108    1153.719      26.370 o 
  -6   6   6     226.007     236.983       6.177 o 
  -6   6   8    1404.866    1411.429      32.226 o 
  -6   6   9    1158.371    1173.233      26.889 o 
  -6   6  10    2584.812    2618.121      59.633 o 
  -6   6  11    2297.163    2302.292      52.472 o 
  -6   6  12     419.457     419.254      10.301 o 
  -6   6  13    1600.231    1590.716      36.510 o 
  -6   6  14     152.908     152.901       4.767 o 
  -6   6  15     334.593     336.527       9.915 o 
  -6   6  16     693.461     716.072      18.175 o 
  -6   6  17    1150.199    1131.643      33.906 o 
  -6   6  18     178.545     188.355       8.107 o 
  -6   6  19      81.045      91.693       7.608 o 
  -6   6  20     204.864     204.765      10.856 o 
  -6   6  23      77.391      53.180       9.947 o 
  -6   7   1    2484.548    2493.551      56.649 o 
  -6   7   2    3066.818    3126.721      70.954 o 
  -6   7   3    3483.367    3461.788      78.513 o 
  -6   7   4     596.302     607.953      14.291 o 
  -6   7   5    3596.785    3689.152      83.752 o 
  -6   7   6    2911.297    2945.639      66.895 o 
  -6   7   7    1869.823    1907.786      43.728 o 
  -6   7   8    1137.301    1148.918      26.363 o 
  -6   7   9    1293.658    1302.254      29.858 o 
  -6   7  10     604.248     606.773      14.328 o 
  -6   7  11     577.588     571.813      13.646 o 
  -6   7  12     519.447     515.643      12.300 o 
  -6   7  13      25.163      25.460       2.597 o 
  -6   7  14      25.768      23.865       2.910 o 
  -6   7  15     283.671     283.354       7.836 o 
  -6   7  16      79.690      85.989       4.773 o 
  -6   7  17     271.964     276.218      10.187 o 
  -6   7  18     288.410     303.748      11.987 o 
  -6   7  19     433.703     456.943      15.698 o 
  -6   7  21     483.142     483.611      15.643 o 
  -6   7  23     227.620     217.868      15.990 o 
  -6   8   1     860.644     844.829      19.443 o 
  -6   8   2      77.718      80.863       2.933 o 
  -6   8   3    1378.951    1400.851      31.942 o 
  -6   8   4    4029.892    4091.014      92.871 o 
  -6   8   5      21.470      19.184       1.764 o 
  -6   8   6    1428.933    1414.430      32.268 o 
  -6   8   7     393.670     395.297       9.529 o 
  -6   8   8     945.426     921.756      21.289 o 
  -6   8   9    1164.659    1181.176      27.258 o 
  -6   8  10    1501.089    1517.675      35.171 o 
  -6   8  11    1503.592    1496.920      34.322 o 
  -6   8  13    2245.269    2239.288      51.257 o 
  -6   8  14     679.658     650.913      16.024 o 
  -6   8  15     195.281     196.774       6.221 o 
  -6   8  16      17.051      14.925       3.934 o 
  -6   8  17     981.972     976.913      28.173 o 
  -6   8  18     127.792     133.341       7.328 o 
  -6   8  19     160.587     162.549       8.899 o 
  -6   8  20      84.626      81.171       7.934 o 
  -6   9   1     844.373     825.427      19.103 o 
  -6   9   2    1101.232    1137.319      26.035 o 
  -6   9   3    1815.718    1798.882      40.943 o 
  -6   9   4     175.728     179.538       4.803 o 
  -6   9   5    3929.864    3985.823      90.524 o 
  -6   9   6    3285.182    3327.948      75.705 o 
  -6   9   7    1255.479    1269.669      29.114 o 
  -6   9   8     295.961     296.469       8.179 o 
  -6   9   9    2134.034    2141.678      48.964 o 
  -6   9  10     152.823     151.966       4.488 o 
  -6   9  11     266.257     265.125       6.932 o 
  -6   9  12     819.572     807.121      19.402 o 
  -6   9  13     186.252     182.938       5.128 o 
  -6   9  16     639.451     624.866      17.002 o 
  -6   9  17     119.189     110.939       6.347 o 
  -6   9  18      63.293      57.725       6.590 o 
  -6   9  19     487.508     478.545      17.395 o 
  -6   9  20       8.310      26.279       7.768 o 
  -6   9  21     412.338     414.648      16.353 o 
  -6   9  22     172.704     155.347      13.054 o 
  -6   9  23     243.344     225.326      21.986 o 
  -6  10   1    1246.475    1256.101      28.811 o 
  -6  10   2      26.490      27.032       2.016 o 
  -6  10   3     396.404     404.701       9.919 o 
  -6  10   4    2713.147    2759.582      62.791 o 
  -6  10   5     131.419     134.679       4.646 o 
  -6  10   6    1016.186    1014.610      23.590 o 
  -6  10   7      75.370      80.341       3.001 o 
  -6  10   8    1322.731    1325.153      30.472 o 
  -6  10   9     796.830     783.844      18.553 o 
  -6  10  10     581.188     563.414      14.296 o 
  -6  10  11     959.571     941.767      22.712 o 
  -6  10  12     340.938     324.236       8.749 o 
  -6  10  13     989.990     972.660      22.856 o 
  -6  10  14    1861.533    1825.167      42.630 o 
  -6  10  15     635.080     613.385      17.266 o 
  -6  10  16      20.896      24.632       4.378 o 
  -6  10  17     515.671     507.873      15.168 o 
  -6  10  18      29.292      28.316       7.784 o 
  -6  10  19      57.350      74.110       7.851 o 
  -6  10  20     279.015     278.196      13.196 o 
  -6  11   1     784.271     795.578      18.770 o 
  -6  11   2     195.160     192.138       5.176 o 
  -6  11   3    2293.305    2337.185      53.206 o 
  -6  11   4    1359.859    1352.035      31.073 o 
  -6  11   5    1166.867    1155.298      26.599 o 
  -6  11   6    3886.811    3857.946      88.016 o 
  -6  11   7     650.698     645.553      15.246 o 
  -6  11   8     141.084     136.883       4.228 o 
  -6  11   9     939.816     916.899      21.621 o 
  -6  11  10      47.806      49.018       3.567 o 
  -6  11  11      65.777      60.943       4.060 o 
  -6  11  12     968.797     953.456      22.470 o 
  -6  11  13      11.122       9.495       3.154 o 
  -6  11  14      38.142      37.457       3.598 o 
  -6  11  15      41.465      40.116       3.974 o 
  -6  11  16     393.897     395.031      10.854 o 
  -6  11  17     119.953     114.879       6.544 o 
  -6  11  18      82.788      61.096       7.085 o 
  -6  11  19     917.769     913.802      29.348 o 
  -6  11  20      67.543      69.902       9.565 o 
  -6  11  21     163.465     154.937      13.665 o 
  -6  11  22      96.339      79.768      16.205 o 
  -6  12   1     583.422     568.174      13.489 o 
  -6  12   2      86.087      84.739       3.036 o 
  -6  12   3     245.446     243.146       6.387 o 
  -6  12   4    3420.972    3419.166      77.997 o 
  -6  12   5      42.460      39.580       2.598 o 
  -6  12   6    1009.827    1003.925      23.378 o 
  -6  12   7     203.282     204.316       5.561 o 
  -6  12   8    1799.384    1789.292      41.249 o 
  -6  12   9      27.565      25.158       3.121 o 
  -6  12  11     685.564     672.080      16.849 o 
  -6  12  12     385.100     367.039       9.864 o 
  -6  12  13     607.856     603.118      16.250 o 
  -6  12  14    1233.019    1198.208      28.234 o 
  -6  12  15     130.348     129.616       5.816 o 
  -6  12  16     214.975     212.185       7.788 o 
  -6  12  17     121.792     126.393       6.277 o 
  -6  12  18      40.740      33.532       6.986 o 
  -6  12  19     127.098     140.671       8.105 o 
  -6  12  20      97.949     106.697       9.008 o 
  -6  13   1     696.249     701.596      16.585 o 
  -6  13   2      70.746      70.167       3.201 o 
  -6  13   3     551.112     548.263      13.847 o 
  -6  13   4    2902.064    2904.631      66.550 o 
  -6  13   5     250.400     245.087       7.178 o 
  -6  13   6    3490.801    3482.390      79.839 o 
  -6  13   7      27.301      22.371       3.033 o 
  -6  13   8      23.504      20.000       3.103 o 
  -6  13   9     435.801     425.964      11.050 o 
  -6  13  10     185.783     183.927       5.776 o 
  -6  13  11     347.911     348.039      10.240 o 
  -6  13  12     788.434     768.431      19.237 o 
  -6  13  13      83.523      80.005       4.644 o 
  -6  13  14     394.027     379.101      10.321 o 
  -6  13  15      63.312      55.883       4.917 o 
  -6  13  16     224.924     230.054       9.421 o 
  -6  13  20     233.284     238.364      11.889 o 
  -6  13  21     152.239     143.550      14.683 o 
  -6  13  22     476.003     412.339      26.533 o 
  -6  14   1     137.823     133.262       4.734 o 
  -6  14   2     269.387     263.872       7.297 o 
  -6  14   3      24.705      23.515       2.996 o 
  -6  14   4     997.938     983.661      23.285 o 
  -6  14   6     665.741     655.623      15.837 o 
  -6  14   7     107.230     104.286       4.284 o 
  -6  14   8     688.381     664.915      16.209 o 
  -6  14  11     106.828     103.401       4.811 o 
  -6  14  12    1064.511    1033.645      24.668 o 
  -6  14  13     113.544     104.914       4.864 o 
  -6  14  14    1913.387    1893.440      44.707 o 
  -6  14  15      27.455      16.300       4.514 o 
  -6  14  16      19.403      20.595       5.067 o 
  -6  14  19      83.748      70.926      10.964 o 
  -6  14  20     398.601     386.978      16.325 o 
  -6  15   2      47.395      43.928       3.433 o 
  -6  15   4    2631.375    2632.479      60.721 o 
  -6  15   6    3173.140    3197.404      73.607 o 
  -6  15   7      83.395      81.950       4.259 o 
  -6  15   9      15.703      14.015       3.716 o 
  -6  15  10      43.584      38.098       4.101 o 
  -6  15  12    1270.826    1254.391      29.862 o 
  -6  15  14     167.065     165.297       6.796 o 
  -6  15  16     511.544     502.349      14.966 o 
  -6  15  20      99.748      70.578      15.397 o 
  -6  16   1      36.281      26.992       3.876 o 
  -6  16   2      50.965      52.872       3.890 o 
  -6  16   3      20.405      15.406       3.556 o 
  -6  16   4    1284.312    1274.921      29.975 o 
  -6  16   5      53.737      51.048       3.975 o 
  -6  16   6     492.935     494.245      12.538 o 
  -6  16   8    1062.927    1052.149      25.293 o 
  -6  16   9     217.268     221.940       6.977 o 
  -6  16  11      45.067      46.179       4.574 o 
  -6  16  12     593.602     586.887      15.873 o 
  -6  16  14    1584.892    1568.116      38.609 o 
  -6  16  15      11.522      17.741       5.183 o 
  -6  16  16      70.651      75.631       6.357 o 
  -6  16  17      33.380      29.237       8.718 o 
  -6  16  18      40.229      36.562      11.170 o 
  -6  17   1      78.535      65.520       5.437 o 
  -6  17   4    1467.653    1458.992      34.498 o 
  -6  17   5     118.943     115.656       5.387 o 
  -6  17   6    2616.076    2651.959      61.811 o 
  -6  17   7     261.516     268.430       8.778 o 
  -6  17   9      41.600      34.198       5.196 o 
  -6  17  11      33.602      28.512       4.803 o 
  -6  17  12    1623.925    1600.267      39.299 o 
  -6  17  13      16.578      20.328       5.060 o 
  -6  17  14     150.332     151.910       6.927 o 
  -6  17  16     515.421     525.659      17.668 o 
  -6  17  17      58.832      81.669      12.023 o 
  -6  18   2      64.947      60.573       5.245 o 
  -6  18   3     189.933     176.928       7.275 o 
  -6  18   4     873.651     848.197      23.765 o 
  -6  18   6     321.259     334.183      10.882 o 
  -6  18   7      55.917      65.327       5.286 o 
  -6  18   8     564.693     569.003      15.180 o 
  -6  18   9     392.016     397.210      11.905 o 
  -6  18  12     183.584     174.041       7.301 o 
  -6  18  13      83.029      92.037       6.658 o 
  -6  18  14     806.180     805.750      22.084 o 
  -6  18  15     208.077     202.559       9.367 o 
  -6  18  16     155.833     149.836      15.874 o 
  -6  19   1     618.218     619.083      17.517 o 
  -6  19   2      97.292      89.386       7.975 o 
  -6  19   4     438.246     427.611      12.760 o 
  -6  19   5     241.628     248.326       8.897 o 
  -6  19   6    1137.837    1138.560      28.548 o 
  -6  19   7    1073.776    1073.400      30.901 o 
  -6  19   8     203.828     219.500       8.910 o 
  -6  19  11      29.140      21.210       6.729 o 
  -6  19  12     313.058     316.318      11.398 o 
  -6  19  13     106.529      99.621       7.348 o 
  -6  19  16     134.929     135.831      16.505 o 
  -6  19  17     129.073     139.352      28.023 o 
  -6  20   4     614.997     632.211      17.736 o 
  -6  20   5     142.793     143.122       7.903 o 
  -6  20   7      86.160      80.128       8.545 o 
  -6  20   8     550.089     545.907      19.407 o 
  -6  20   9     410.601     429.953      13.256 o 
  -6  20  11      74.784      73.485       7.429 o 
  -6  20  12      85.401      83.785       8.383 o 
  -6  20  13     155.001     147.983       9.787 o 
  -6  20  14     435.876     436.278      21.689 o 
  -6  20  15     215.052     209.264      16.767 o 
  -6  20  17     122.403     153.731      40.618 o 
  -6  21   1     817.548     814.951      22.875 o 
  -6  21   2     323.225     310.799      12.536 o 
  -6  21   3      89.563     101.645       8.546 o 
  -6  21   4     381.069     371.421      12.495 o 
  -6  21   5     239.731     241.647      11.080 o 
  -6  21   6     648.245     656.594      20.255 o 
  -6  21   7     571.985     610.254      18.506 o 
  -6  21   8      57.598      67.751       8.452 o 
  -6  21   9     191.964     188.700      11.192 o 
  -6  21  12     255.104     267.863      15.682 o 
  -6  21  13      45.918      52.291      13.577 o 
  -6  22   1     190.040     192.912      10.178 o 
  -6  22   4     340.881     344.594      14.706 o 
  -6  22   6     162.813     168.031      10.304 o 
  -6  22   7     129.746     138.041      10.838 o 
  -6  22   8     143.178     146.817      11.279 o 
  -6  22   9     285.765     305.362      13.170 o 
  -6  22  10     115.381     107.031      10.891 o 
  -6  22  13     280.959     276.583      16.287 o 
  -6  22  14     200.122     174.418      20.413 o 
  -6  22  15     495.501     495.334      53.951 o 
  -6  23   1     334.271     351.440      13.234 o 
  -6  23   2     114.087     112.127      10.459 o 
  -6  23   3     186.897     172.001      11.160 o 
  -6  23   5     388.524     412.622      15.976 o 
  -6  23   6      72.410      70.423      10.608 o 
  -6  23   7     340.210     358.990      18.957 o 
  -6  23   8      31.321      49.568      10.700 o 
  -6  23   9      75.751      66.750      11.380 o 
  -6  23  12      62.567      65.251      13.518 o 
  -6  24   1      39.896      55.659      10.903 o 
  -6  24   4      92.678      86.695      12.864 o 
  -6  24   5      56.239      59.368      11.105 o 
  -6  24   6      42.478      47.307      14.041 o 
  -6  24   7      68.093      50.431      12.091 o 
  -6  24   9     200.785     174.265      15.449 o 
  -6  24  10     146.611     127.820      14.860 o 
  -6  24  11     114.978     100.332      14.894 o 
  -6  25   1     151.645     159.406      14.349 o 
  -6  25   2     136.665     136.628      12.694 o 
  -6  25   3     108.301     110.120      12.701 o 
  -6  25   5     241.849     220.153      17.780 o 
  -6  25   7     183.592     167.416      18.640 o 
  -6  25   8     185.078     187.096      22.099 o 
  -6  25   9      92.759      87.895      18.025 o 
  -6  26   1     179.116     182.974      19.357 o 
  -6  26   4     116.854     135.144      18.697 o 
  -5   0   1     714.717     753.605      18.228 o 
  -5   0   3    2814.993    2879.572      68.529 o 
  -5   0   5   11189.619   10814.395     248.892 o 
  -5   0   7   15173.850   14934.959     343.280 o 
  -5   0  11    3518.635    3543.528      83.284 o 
  -5   0  13    4436.814    4499.375     106.349 o 
  -5   0  15     464.837     478.596      14.981 o 
  -5   0  17      47.118      48.528       7.146 o 
  -5   0  19     631.748     655.595      20.824 o 
  -5   0  21    1693.067    1781.614      47.947 o 
  -5   0  23     703.266     707.762      25.929 o 
  -5   1   1     295.424     292.334       7.107 o 
  -5   1   2       1.612       3.785       1.001 o 
  -5   1   3    8693.659    8554.402     193.634 o 
  -5   1   4     323.785     314.921       7.451 o 
  -5   1   5    8244.913    8183.303     186.463 o 
  -5   1   7    1862.912    1905.885      43.449 o 
  -5   1   8     359.487     358.539       8.725 o 
  -5   1   9     210.005     211.728       5.436 o 
  -5   1  11     471.241     472.262      11.303 o 
  -5   1  12    1050.749    1055.376      24.318 o 
  -5   1  13    3253.658    3289.439      75.306 o 
  -5   1  14      66.735      75.614       3.367 o 
  -5   1  15    3010.427    3005.050      69.171 o 
  -5   1  16      87.101      89.579       4.486 o 
  -5   1  17     278.969     289.711       9.339 o 
  -5   1  19     859.674     878.497      23.521 o 
  -5   1  20     205.710     218.681       9.293 o 
  -5   1  21     591.521     573.584      18.071 o 
  -5   1  22      94.471      99.349       8.388 o 
  -5   1  24      72.411      76.983      12.740 o 
  -5   2   1     788.509     804.063      18.460 o 
  -5   2   2      19.817      19.153       1.122 o 
  -5   2   3    3922.094    3960.531      89.865 o 
  -5   2   4    1720.284    1753.147      39.909 o 
  -5   2   5   13464.021   13083.131     296.026 o 
  -5   2   6     185.514     200.257       5.291 o 
  -5   2   7   12258.052   11962.556     271.304 o 
  -5   2   8     280.765     287.310       6.953 o 
  -5   2   9     270.590     259.108       6.638 o 
  -5   2  10     439.367     432.162      10.501 o 
  -5   2  11    2194.738    2236.473      51.438 o 
  -5   2  12    1546.494    1552.608      36.001 o 
  -5   2  13    4692.903    4753.915     108.754 o 
  -5   2  15      32.050      34.595       3.229 o 
  -5   2  16     133.609     137.909       5.818 o 
  -5   2  17     663.403     668.554      19.662 o 
  -5   2  18      23.119      27.192       4.952 o 
  -5   2  21     217.735     218.709       9.353 o 
  -5   2  22     287.805     302.701      11.500 o 
  -5   2  23     389.114     376.884      16.151 o 
  -5   2  25     253.329     244.428      22.001 o 
  -5   3   1    1353.427    1329.046      30.345 o 
  -5   3   2    1727.746    1708.765      38.901 o 
  -5   3   3    4230.872    4228.854      96.001 o 
  -5   3   4    2647.101    2673.442      60.737 o 
  -5   3   5   10188.048    9975.558     226.089 o 
  -5   3   6     122.521     124.461       3.495 o 
  -5   3   7     275.270     289.526       7.163 o 
  -5   3   8     297.697     296.348       7.155 o 
  -5   3   9    1115.793    1109.213      25.689 o 
  -5   3  11     130.582     134.173       3.747 o 
  -5   3  13    1380.659    1414.441      32.594 o 
  -5   3  14    1524.577    1566.486      36.251 o 
  -5   3  15    2303.085    2346.341      54.260 o 
  -5   3  16     679.024     682.861      17.989 o 
  -5   3  17     133.449     142.912       7.239 o 
  -5   3  18      55.526      55.120       5.017 o 
  -5   3  19     390.219     387.143      11.930 o 
  -5   3  20     164.679     177.728       9.450 o 
  -5   3  21     628.855     639.579      22.686 o 
  -5   3  22     120.804     129.515       8.889 o 
  -5   4   1     257.258     250.192       6.070 o 
  -5   4   2     395.995     397.834       9.316 o 
  -5   4   3    1024.574    1017.730      23.280 o 
  -5   4   4    1074.894    1090.940      24.889 o 
  -5   4   5    4507.550    4555.977     103.239 o 
  -5   4   6    2236.350    2206.031      50.154 o 
  -5   4   7    5306.222    5310.022     120.590 o 
  -5   4   8    4122.165    4167.146      95.348 o 
  -5   4   9      13.687      13.097       1.511 o 
  -5   4  10     479.902     487.495      11.695 o 
  -5   4  11    1506.803    1524.524      34.904 o 
  -5   4  12    1321.332    1305.216      30.028 o 
  -5   4  13    1958.218    2003.833      45.989 o 
  -5   4  14      59.026      62.066       3.327 o 
  -5   4  15      47.391      53.691       3.835 o 
  -5   4  16     135.725     148.831       5.649 o 
  -5   4  17     143.705     149.084       6.028 o 
  -5   4  18      57.690      68.315       5.848 o 
  -5   4  19      45.951      55.223       6.667 o 
  -5   4  20     102.131     110.902       6.960 o 
  -5   4  21     139.714     147.116       9.087 o 
  -5   4  22     282.434     288.416      11.961 o 
  -5   4  23     275.189     274.224      11.616 o 
  -5   4  24     125.805     106.763      12.925 o 
  -5   4  25     217.670     226.891      23.178 o 
  -5   5   1     722.261     704.304      16.196 o 
  -5   5   2    2272.063    2272.093      51.914 o 
  -5   5   3    2753.829    2833.593      64.257 o 
  -5   5   4    3446.287    3488.703      79.176 o 
  -5   5   5    5435.190    5432.099     123.115 o 
  -5   5   6     474.208     477.717      11.117 o 
  -5   5   7    2356.395    2367.440      53.864 o 
  -5   5   8     122.573     124.561       3.483 o 
  -5   5   9     226.379     227.120       6.185 o 
  -5   5  10     183.121     183.993       4.789 o 
  -5   5  11    1939.486    1932.677      44.721 o 
  -5   5  12      97.421     100.241       3.273 o 
  -5   5  13    1897.294    1909.298      43.805 o 
  -5   5  14    1426.486    1434.520      33.172 o 
  -5   5  15    1582.561    1567.592      37.315 o 
  -5   5  16    1664.654    1670.442      39.049 o 
  -5   5  17       0.144      13.827       4.479 o 
  -5   5  18     359.947     368.456      13.273 o 
  -5   5  19      71.375      76.330       6.250 o 
  -5   5  20     222.846     235.492      10.782 o 
  -5   5  21     346.907     342.295      11.948 o 
  -5   5  22     183.188     193.113       9.752 o 
  -5   6   1     323.457     333.957       8.034 o 
  -5   6   2     346.304     348.486       8.252 o 
  -5   6   3    1370.347    1351.561      30.939 o 
  -5   6   4    4661.034    4721.476     107.446 o 
  -5   6   5    4884.934    4959.904     113.040 o 
  -5   6   6     925.405     927.906      21.278 o 
  -5   6   7    1494.399    1484.362      33.949 o 
  -5   6   8    5247.453    5247.796     119.287 o 
  -5   6   9     574.474     568.597      13.321 o 
  -5   6  10    1787.180    1785.647      40.700 o 
  -5   6  11     531.004     536.412      12.584 o 
  -5   6  12     956.732     961.591      22.089 o 
  -5   6  13    1123.968    1125.511      26.156 o 
  -5   6  14     515.535     515.785      12.713 o 
  -5   6  15     163.096     167.784       5.856 o 
  -5   6  16     165.913     170.387       5.611 o 
  -5   6  17      24.368      36.180       5.190 o 
  -5   6  18     415.176     410.819      14.192 o 
  -5   6  19     105.166     116.259       6.792 o 
  -5   6  20      70.498      59.508       6.988 o 
  -5   6  21      84.368      89.111       8.033 o 
  -5   6  22     252.559     263.701      13.421 o 
  -5   6  23     197.698     187.323      13.360 o 
  -5   6  24     259.460     252.829      16.037 o 
  -5   7   1    3390.640    3395.900      77.083 o 
  -5   7   2    1059.388    1094.753      25.038 o 
  -5   7   3    5560.879    5567.760     126.197 o 
  -5   7   4    4092.775    4177.154      94.879 o 
  -5   7   5     977.536     990.600      22.694 o 
  -5   7   6    1784.894    1772.480      40.394 o 
  -5   7   7    3383.465    3414.145      77.880 o 
  -5   7   8      46.432      49.016       2.157 o 
  -5   7   9      14.836      18.554       1.915 o 
  -5   7  10     473.481     476.466      11.389 o 
  -5   7  11    1966.613    1985.137      45.850 o 
  -5   7  12     658.884     667.471      15.617 o 
  -5   7  13     472.432     489.907      12.041 o 
  -5   7  14    1248.083    1254.092      29.235 o 
  -5   7  15     682.265     685.817      16.685 o 
  -5   7  16    1066.019    1074.427      25.839 o 
  -5   7  17     142.287     137.803       6.883 o 
  -5   7  18     565.782     581.178      19.280 o 
  -5   7  20     483.242     489.705      16.659 o 
  -5   7  21     309.215     308.672      15.632 o 
  -5   7  22     217.120     208.587      10.636 o 
  -5   8   1      50.658      50.990       2.151 o 
  -5   8   2     431.980     425.023      10.072 o 
  -5   8   3    1667.598    1656.750      37.742 o 
  -5   8   4    2715.414    2792.292      63.446 o 
  -5   8   5    1940.296    1961.550      44.676 o 
  -5   8   6    2031.186    2018.947      46.092 o 
  -5   8   7      63.751      68.839       2.451 o 
  -5   8   8    3886.358    3905.724      88.840 o 
  -5   8   9    3218.450    3243.128      73.803 o 
  -5   8  10    1703.855    1726.637      39.565 o 
  -5   8  11     192.683     200.473       5.839 o 
  -5   8  12    1874.589    1862.807      42.742 o 
  -5   8  13     963.301     969.681      22.606 o 
  -5   8  14     126.182     132.173       4.232 o 
  -5   8  15     580.881     580.055      15.783 o 
  -5   8  16      62.570      67.083       4.260 o 
  -5   8  17      17.236      24.327       4.668 o 
  -5   8  18     125.492     132.771       6.209 o 
  -5   8  19     113.207     120.930       7.243 o 
  -5   8  20     105.764     116.445       9.173 o 
  -5   8  22     239.376     236.695      18.079 o 
  -5   8  24     308.075     305.263      32.536 o 
  -5   9   1    7274.114    7285.173     165.238 o 
  -5   9   2    4347.851    4392.446      99.675 o 
  -5   9   4     813.541     828.519      19.108 o 
  -5   9   5    1540.938    1548.179      35.492 o 
  -5   9   6     425.572     422.620      10.096 o 
  -5   9   7    1367.823    1363.002      31.174 o 
  -5   9   8     199.469     199.430       5.583 o 
  -5   9   9     204.940     207.403       5.849 o 
  -5   9  10     365.894     374.745       9.378 o 
  -5   9  11    1903.880    1904.475      43.826 o 
  -5   9  12     610.327     604.788      14.532 o 
  -5   9  13      72.093      81.688       3.561 o 
  -5   9  14     839.365     824.948      20.060 o 
  -5   9  15      53.154      55.729       3.592 o 
  -5   9  16    1264.918    1250.471      29.918 o 
  -5   9  17     626.375     630.079      19.110 o 
  -5   9  18     535.698     538.520      16.219 o 
  -5   9  19     135.869     137.280       8.234 o 
  -5   9  20     317.132     315.794      12.279 o 
  -5   9  21     118.767     104.632      10.450 o 
  -5   9  22      57.106      49.867       9.729 o 
  -5  10   1       9.392      16.029       1.717 o 
  -5  10   2     198.564     197.036       4.976 o 
  -5  10   3    5183.867    5250.673     119.121 o 
  -5  10   4     383.541     375.415       9.110 o 
  -5  10   5      17.896      20.237       1.830 o 
  -5  10   6    2148.605    2160.949      49.690 o 
  -5  10   7     116.274     117.346       3.506 o 
  -5  10   8    3864.475    3899.485      88.846 o 
  -5  10   9    2562.539    2523.310      57.606 o 
  -5  10  10     912.384     908.668      21.565 o 
  -5  10  11     393.183     386.659       9.750 o 
  -5  10  12     493.309     485.989      11.892 o 
  -5  10  13     358.449     346.802       8.864 o 
  -5  10  14     327.160     316.266       8.288 o 
  -5  10  15     791.041     780.921      19.955 o 
  -5  10  16      54.388      64.461       4.285 o 
  -5  10  17      16.939      27.164       4.466 o 
  -5  10  18      93.196     100.848       7.650 o 
  -5  10  19     399.910     397.050      15.285 o 
  -5  10  20      54.435      59.977       9.158 o 
  -5  10  21      45.158      33.130       8.879 o 
  -5  10  22     222.637     210.965      11.583 o 
  -5  11   1    8814.196    8813.349     200.282 o 
  -5  11   2     887.971     878.238      20.196 o 
  -5  11   3     110.207     114.328       3.642 o 
  -5  11   4     817.265     809.513      18.761 o 
  -5  11   5     681.136     671.301      15.747 o 
  -5  11   6     699.504     703.424      16.375 o 
  -5  11   7    2734.570    2744.576      62.517 o 
  -5  11   8      11.169      12.409       2.302 o 
  -5  11   9      21.195      23.108       2.575 o 
  -5  11  10     493.680     469.414      12.094 o 
  -5  11  11    2666.970    2631.435      60.303 o 
  -5  11  12     338.635     338.408       8.897 o 
  -5  11  14      42.617      40.742       3.501 o 
  -5  11  16    1228.328    1215.894      30.458 o 
  -5  11  17     947.094     961.800      26.117 o 
  -5  11  18     466.397     470.126      14.868 o 
  -5  11  19     269.565     263.648      13.107 o 
  -5  11  20      45.905      47.323       8.288 o 
  -5  11  22      80.537      68.145      13.191 o 
  -5  12   1     159.418     158.808       4.317 o 
  -5  12   2     353.949     351.773       9.121 o 
  -5  12   3    4918.358    4956.745     112.850 o 
  -5  12   4      74.198      76.525       3.081 o 
  -5  12   5      38.670      36.505       2.430 o 
  -5  12   6    1324.488    1338.687      30.851 o 
  -5  12   7     184.438     189.008       5.207 o 
  -5  12   8    1516.312    1503.312      34.619 o 
  -5  12   9    4656.892    4637.384     106.165 o 
  -5  12  10      41.229      40.913       3.294 o 
  -5  12  11     521.778     500.557      12.664 o 
  -5  12  12     255.274     256.361       6.958 o 
  -5  12  13      19.962      18.590       3.167 o 
  -5  12  14     728.714     719.626      18.439 o 
  -5  12  15     343.138     337.462      10.459 o 
  -5  12  18      73.417      70.596       6.331 o 
  -5  12  19     159.060     142.478       8.893 o 
  -5  12  20      48.067      51.447       9.727 o 
  -5  12  21      84.100      81.509      12.960 o 
  -5  12  22      68.024      57.389      15.146 o 
  -5  13   1    7920.451    7896.828     180.266 o 
  -5  13   2     134.603     133.301       4.584 o 
  -5  13   3     308.246     306.305       7.713 o 
  -5  13   4     171.065     167.558       4.698 o 
  -5  13   5     411.742     392.428       9.974 o 
  -5  13   6     675.973     661.428      15.663 o 
  -5  13   7    2377.788    2329.118      53.365 o 
  -5  13   8      82.214      83.217       3.684 o 
  -5  13   9     102.036     101.616       4.079 o 
  -5  13  10     130.258     125.339       4.620 o 
  -5  13  11    2388.648    2332.361      54.050 o 
  -5  13  13     252.165     254.793       7.152 o 
  -5  13  14      99.613      96.786       4.584 o 
  -5  13  15      18.997      17.410       3.890 o 
  -5  13  16     233.323     247.030       7.958 o 
  -5  13  17    1512.348    1502.229      38.824 o 
  -5  13  18     126.263     134.470       9.777 o 
  -5  13  19     164.105     167.029       9.281 o 
  -5  13  20     125.357     120.668      10.960 o 
  -5  14   1     118.022     114.696       3.904 o 
  -5  14   3    3333.876    3352.743      76.760 o 
  -5  14   4     122.671     125.439       4.222 o 
  -5  14   5     117.986     114.054       3.888 o 
  -5  14   6    1040.917    1036.048      24.134 o 
  -5  14   7     195.111     192.438       5.419 o 
  -5  14   8     126.549     120.664       4.660 o 
  -5  14   9    4860.433    4839.063     111.402 o 
  -5  14  11     764.021     761.165      19.289 o 
  -5  14  12      67.558      64.499       3.894 o 
  -5  14  13      61.565      62.755       4.167 o 
  -5  14  14     161.420     161.504       6.729 o 
  -5  14  15     517.400     517.405      14.276 o 
  -5  14  16      28.113      26.931       4.754 o 
  -5  14  17       8.133      25.174       5.229 o 
  -5  14  19     238.580     234.650      10.327 o 
  -5  14  21     124.954      82.881      16.942 o 
  -5  15   1    4050.522    4054.271      93.043 o 
  -5  15   2     115.184     109.217       3.989 o 
  -5  15   3    1492.255    1482.523      34.245 o 
  -5  15   4      45.094      39.971       3.021 o 
  -5  15   5      31.481      30.094       2.886 o 
  -5  15   6      82.441      78.835       3.683 o 
  -5  15   7    1067.304    1061.203      25.161 o 
  -5  15   8      28.359      31.384       3.191 o 
  -5  15   9      68.091      68.570       3.988 o 
  -5  15  11     663.982     648.244      16.274 o 
  -5  15  13     184.200     190.187       6.422 o 
  -5  15  14      52.401      51.145       4.637 o 
  -5  15  15     322.303     312.729       9.061 o 
  -5  15  16      31.654      32.037       5.097 o 
  -5  15  17    1017.278    1032.793      28.221 o 
  -5  15  18      64.122      69.220      10.294 o 
  -5  15  19     168.313     150.937      11.677 o 
  -5  16   1      86.189      86.155       3.994 o 
  -5  16   2      41.175      36.977       3.405 o 
  -5  16   3    2928.599    2908.727      66.873 o 
  -5  16   4      99.027      91.645       3.959 o 
  -5  16   5     152.209     148.418       4.880 o 
  -5  16   6      26.653      19.851       3.400 o 
  -5  16   7     272.795     268.735       7.286 o 
  -5  16   9    2636.412    2628.575      60.674 o 
  -5  16  11     591.872     576.591      14.788 o 
  -5  16  12      27.242      20.601       4.281 o 
  -5  16  14      17.161      18.096       4.826 o 
  -5  16  15     252.678     260.388       8.691 o 
  -5  16  16      78.051      82.599       6.291 o 
  -5  16  17      29.931      42.680       7.577 o 
  -5  16  18      26.291      33.880       9.145 o 
  -5  16  19     273.060     258.053      13.913 o 
  -5  16  21     148.663     184.611      43.504 o 
  -5  17   1    3203.930    3180.733      73.687 o 
  -5  17   2     117.426     116.637       4.807 o 
  -5  17   3     376.877     371.623      10.673 o 
  -5  17   4      62.641      53.421       4.037 o 
  -5  17   7     761.280     753.989      18.354 o 
  -5  17   8     130.009     124.952       5.023 o 
  -5  17   9      14.867      16.100       3.813 o 
  -5  17  10      23.466      20.759       4.343 o 
  -5  17  11     371.614     364.523      10.066 o 
  -5  17  12     167.357     160.168       6.183 o 
  -5  17  13     425.342     411.422      11.317 o 
  -5  17  15      64.204      65.460       5.940 o 
  -5  17  17     589.822     579.294      23.825 o 
  -5  17  18      97.448     106.398      12.410 o 
  -5  17  19     243.314     237.377      19.983 o 
  -5  18   1      22.275      20.344       4.401 o 
  -5  18   3    1931.891    1936.744      45.167 o 
  -5  18   4     331.102     328.110       9.068 o 
  -5  18   5      50.639      40.095       4.180 o 
  -5  18   7      28.893      30.376       4.744 o 
  -5  18   8     227.874     228.765       7.753 o 
  -5  18   9    2411.041    2372.365      55.349 o 
  -5  18  10     454.441     444.404      12.118 o 
  -5  18  11     265.427     258.239       8.045 o 
  -5  18  12      92.496      86.616       5.450 o 
  -5  18  14      44.039      38.041       6.086 o 
  -5  18  15     210.176     214.550      10.682 o 
  -5  18  16      21.383      35.457       9.019 o 
  -5  19   1    1116.169    1085.293      27.280 o 
  -5  19   2     181.185     178.130       6.848 o 
  -5  19   3     141.871     134.966       6.483 o 
  -5  19   4     135.919     125.735       6.212 o 
  -5  19   5      18.147      15.575       4.934 o 
  -5  19   6      57.263      49.745       5.521 o 
  -5  19   7     812.917     787.353      20.634 o 
  -5  19   9      51.473      52.530       5.807 o 
  -5  19  11     348.679     340.695      11.361 o 
  -5  19  12     355.872     357.971      12.617 o 
  -5  19  13      37.200      34.567       6.671 o 
  -5  19  14     127.478     128.202       8.373 o 
  -5  19  15      48.270      57.126       9.324 o 
  -5  19  17     530.272     520.768      27.929 o 
  -5  19  18     150.413     189.757      27.977 o 
  -5  20   1     146.213     134.413       7.399 o 
  -5  20   3     527.544     529.848      16.367 o 
  -5  20   4     271.410     285.186      10.572 o 
  -5  20   6     364.628     353.814      11.889 o 
  -5  20   7      64.268      57.844       6.193 o 
  -5  20   8     347.231     353.476      11.365 o 
  -5  20   9    1003.383    1023.524      27.682 o 
  -5  20  10     174.907     170.964       8.736 o 
  -5  20  11      73.126      63.534       7.042 o 
  -5  20  12     242.971     237.149      10.761 o 
  -5  20  15     106.417      95.380      15.828 o 
  -5  21   1     925.200     931.386      26.767 o 
  -5  21   2     728.728     751.518      21.749 o 
  -5  21   4     224.114     230.239       9.482 o 
  -5  21   5     195.157     201.238       8.895 o 
  -5  21   7     682.934     692.756      19.498 o 
  -5  21  11     440.868     428.630      16.304 o 
  -5  21  12     172.291     173.865      10.131 o 
  -5  21  14     137.421     156.616      13.100 o 
  -5  21  16     163.544     191.140      24.873 o 
  -5  21  17     229.782     302.949      62.131 o 
  -5  22   3     285.065     289.835      10.989 o 
  -5  22   4     487.367     503.381      18.598 o 
  -5  22   5      98.576      90.239       8.485 o 
  -5  22   6     422.498     419.277      16.411 o 
  -5  22   8     114.330     114.277       9.446 o 
  -5  22   9     452.233     471.382      16.276 o 
  -5  22  10     402.094     421.290      14.439 o 
  -5  22  12     305.814     306.957      14.078 o 
  -5  22  13      49.938      53.021      13.663 o 
  -5  23   1     275.189     270.156      12.357 o 
  -5  23   2     551.806     590.091      20.512 o 
  -5  23   4     135.114     135.313       9.740 o 
  -5  23   5     134.499     124.081       9.770 o 
  -5  23   7     140.243     130.889      10.337 o 
  -5  23   8      84.788      81.345      10.816 o 
  -5  23  11     209.931     203.327      12.538 o 
  -5  23  12     423.216     418.384      16.918 o 
  -5  23  13      73.083     102.922      15.075 o 
  -5  23  14      82.168     121.672      30.299 o 
  -5  24   3     148.464     142.087      10.732 o 
  -5  24   4     269.308     264.166      12.290 o 
  -5  24   5      69.072      74.748      10.426 o 
  -5  24   6     196.550     214.575      15.568 o 
  -5  24   7      67.289      59.047      12.513 o 
  -5  24   8     173.308     191.631      15.921 o 
  -5  24   9      71.569      79.775      12.165 o 
  -5  24  10     249.508     251.336      14.781 o 
  -5  24  11      60.280      60.312      13.567 o 
  -5  24  12     220.102     215.600      16.495 o 
  -5  25   1     162.848     155.880      11.791 o 
  -5  25   2     397.416     409.730      15.526 o 
  -5  25   3     232.203     232.978      12.806 o 
  -5  25   4     112.654     109.856      16.303 o 
  -5  25   5     170.161     170.274      13.197 o 
  -5  25   7     159.632     159.481      13.951 o 
  -5  25  11     123.533     142.927      19.371 o 
  -5  26   3      49.165      81.962      15.192 o 
  -5  26   4     177.710     168.775      16.697 o 
  -5  26   5     264.331     282.454      19.007 o 
  -5  26   7     151.278     161.875      22.440 o 
  -5  26   8      73.712      83.891      18.197 o 
  -5  27   2     220.894     197.930      24.314 o 
  -5  27   3     157.482     170.509      19.498 o 
  -5  27   4      41.627      58.800      19.142 o 
  -5  27   5      85.656      99.797      22.813 o 
  -4   0   2   25147.313   25170.590     574.758 o 
  -4   0   4     329.594     316.923       7.700 o 
  -4   0   6    6455.900    6312.238     148.095 o 
  -4   0   8    8233.380    8158.255     196.598 o 
  -4   0  10      56.080      67.392       3.171 o 
  -4   0  12    1153.921    1188.724      28.334 o 
  -4   0  14     619.250     613.690      17.893 o 
  -4   0  16     700.418     703.040      19.728 o 
  -4   0  18    3339.341    3370.835      83.393 o 
  -4   0  20    1217.745    1256.761      45.126 o 
  -4   0  22      62.220      67.743      12.061 o 
  -4   0  24     683.000     611.253      42.002 o 
  -4   1   1       8.509       9.082       0.908 o 
  -4   1   2     803.494     838.098      19.146 o 
  -4   1   3      14.687      16.399       0.938 o 
  -4   1   4    5931.874    5786.448     131.156 o 
  -4   1   5     642.057     644.075      14.864 o 
  -4   1   6    2665.810    2657.358      61.256 o 
  -4   1   7      10.297      12.132       1.120 o 
  -4   1   8    2935.632    2933.082      67.448 o 
  -4   1   9      28.077      29.931       1.588 o 
  -4   1  10   16454.662   16127.688     368.512 o 
  -4   1  11     152.618     159.370       4.447 o 
  -4   1  12     508.891     506.256      12.156 o 
  -4   1  13      34.239      38.829       2.526 o 
  -4   1  14     129.828     137.831       4.555 o 
  -4   1  15     424.991     427.797      12.045 o 
  -4   1  16    3444.386    3440.429      79.724 o 
  -4   1  17      36.278      49.781       4.518 o 
  -4   1  18     410.066     440.160      14.643 o 
  -4   1  19     174.882     181.729       8.256 o 
  -4   1  20     316.026     306.439      11.360 o 
  -4   1  22      38.787      40.367       9.598 o 
  -4   1  23      24.475      28.744       9.010 o 
  -4   2   1     712.799     738.954      16.988 o 
  -4   2   2   12266.599   11825.580     266.908 o 
  -4   2   3    1430.939    1490.218      33.965 o 
  -4   2   4     432.821     469.896      10.868 o 
  -4   2   5     284.995     281.864       6.650 o 
  -4   2   6    2783.354    2839.432      64.814 o 
  -4   2   7     413.344     413.343       9.702 o 
  -4   2   8    9944.327    9562.430     219.280 o 
  -4   2   9     468.695     465.466      10.922 o 
  -4   2  10     210.918     204.664       5.646 o 
  -4   2  11     293.050     296.896       7.373 o 
  -4   2  12    2726.385    2724.154      62.637 o 
  -4   2  13     768.843     780.205      18.395 o 
  -4   2  14     156.835     163.624       5.197 o 
  -4   2  15      35.010      37.777       3.434 o 
  -4   2  16     537.681     542.460      15.256 o 
  -4   2  17      17.975      23.900       4.078 o 
  -4   2  18    1325.688    1319.720      36.121 o 
  -4   2  19     333.825     339.117      12.459 o 
  -4   2  20     665.982     689.884      22.584 o 
  -4   2  21      69.769      80.635       7.918 o 
  -4   2  22     237.689     250.373      11.408 o 
  -4   2  24     456.249     397.930      19.620 o 
  -4   2  25     119.908     123.801      18.409 o 
  -4   3   1     291.624     304.495       7.153 o 
  -4   3   2     839.309     839.706      19.210 o 
  -4   3   3     203.295     191.423       4.675 o 
  -4   3   4    4621.737    4523.871     102.622 o 
  -4   3   5     164.662     169.982       4.432 o 
  -4   3   6     964.379     971.041      22.253 o 
  -4   3   7    1209.526    1203.511      27.526 o 
  -4   3   8    1254.089    1280.630      29.319 o 
  -4   3   9    1082.878    1099.955      25.587 o 
  -4   3  10    7601.407    7651.365     175.492 o 
  -4   3  11     753.214     756.573      17.554 o 
  -4   3  12    1262.069    1256.169      28.998 o 
  -4   3  13    1544.145    1557.792      36.217 o 
  -4   3  14     304.337     304.570       8.188 o 
  -4   3  15     252.963     254.792       8.422 o 
  -4   3  16    1693.601    1674.295      40.171 o 
  -4   3  17      18.921      23.012       4.036 o 
  -4   3  18     115.325     122.469       6.027 o 
  -4   3  19      68.739      81.171       8.363 o 
  -4   3  20     197.579     196.675       8.783 o 
  -4   3  23      78.170      78.309       9.463 o 
  -4   3  25     122.097     118.598      16.319 o 
  -4   4   1     474.687     470.366      10.895 o 
  -4   4   2   23810.836   23613.531     533.435 o 
  -4   4   3   12486.020   12145.962     274.374 o 
  -4   4   4     903.966     936.509      21.464 o 
  -4   4   5    1956.423    2006.124      45.669 o 
  -4   4   6     141.448     138.848       3.736 o 
  -4   4   7     790.583     801.366      18.414 o 
  -4   4   8   10151.440   10000.323     229.368 o 
  -4   4   9     513.767     498.346      11.748 o 
  -4   4  10       0.059       5.129       1.402 o 
  -4   4  11     411.493     414.690       9.910 o 
  -4   4  12    1224.684    1274.904      29.227 o 
  -4   4  13     332.660     336.053       8.949 o 
  -4   4  14     267.684     267.773       7.977 o 
  -4   4  15     286.959     286.895       7.904 o 
  -4   4  16     590.287     601.025      16.263 o 
  -4   4  17     383.343     374.698      11.143 o 
  -4   4  18    1017.175    1010.802      27.139 o 
  -4   4  19     422.012     428.610      13.476 o 
  -4   4  20     132.859     127.400      10.107 o 
  -4   4  21     634.727     631.619      19.367 o 
  -4   4  22      92.494     101.080       9.894 o 
  -4   4  23      38.755      33.721       8.856 o 
  -4   4  24     333.291     295.551      19.459 o 
  -4   5   1     358.759     351.228       8.774 o 
  -4   5   2      69.352      62.581       1.942 o 
  -4   5   3    1302.805    1367.910      31.205 o 
  -4   5   4    4567.441    4540.124     103.843 o 
  -4   5   5    1099.407    1123.215      25.841 o 
  -4   5   6    2454.063    2479.425      56.555 o 
  -4   5   7    2812.634    2866.528      65.210 o 
  -4   5   8     699.879     704.597      16.314 o 
  -4   5   9    1281.026    1275.778      29.573 o 
  -4   5  10    6234.508    6263.382     142.499 o 
  -4   5  11    2253.157    2248.873      51.178 o 
  -4   5  13    2215.331    2238.125      51.189 o 
  -4   5  14      38.477      43.266       2.715 o 
  -4   5  15     479.390     466.279      13.578 o 
  -4   5  16    1278.027    1251.610      31.485 o 
  -4   5  17     224.175     233.093       8.262 o 
  -4   5  19     116.023     130.488       6.778 o 
  -4   5  20      26.587      33.047       6.614 o 
  -4   5  21       7.088      24.633       7.691 o 
  -4   5  23     171.835     178.953      10.527 o 
  -4   5  25     188.644     161.769      15.839 o 
  -4   6   1    3150.709    3141.457      71.350 o 
  -4   6   2   14387.862   14078.576     318.925 o 
  -4   6   3   11779.529   11524.322     262.366 o 
  -4   6   4     660.382     687.052      15.840 o 
  -4   6   5    2987.162    2974.840      68.042 o 
  -4   6   6     144.828     148.682       3.895 o 
  -4   6   7    2316.576    2377.245      54.638 o 
  -4   6   8    5479.246    5546.074     126.630 o 
  -4   6   9     495.134     506.657      11.924 o 
  -4   6  10     112.653     121.723       3.370 o 
  -4   6  11     404.397     405.487       9.722 o 
  -4   6  12    1016.314    1016.444      23.806 o 
  -4   6  13     604.861     608.720      14.472 o 
  -4   6  14     674.468     677.941      16.250 o 
  -4   6  15     250.743     255.926       6.814 o 
  -4   6  16      15.785      16.988       3.095 o 
  -4   6  17     684.362     672.627      17.174 o 
  -4   6  18    1114.974    1121.365      31.026 o 
  -4   6  19     655.338     657.784      19.394 o 
  -4   6  21     599.234     599.468      18.738 o 
  -4   6  23     319.289     321.257      13.730 o 
  -4   6  24     142.096     129.624      14.525 o 
  -4   7   1    1504.234    1525.478      35.276 o 
  -4   7   2    2105.538    2123.417      48.304 o 
  -4   7   3     105.602     102.787       2.936 o 
  -4   7   4    1888.749    1912.779      43.688 o 
  -4   7   5    1942.479    1925.822      44.082 o 
  -4   7   6    4590.944    4629.407     106.149 o 
  -4   7   7    1276.816    1284.190      29.356 o 
  -4   7   8     354.200     360.966       8.738 o 
  -4   7   9    1534.962    1588.313      36.662 o 
  -4   7  10    2852.251    2847.595      65.012 o 
  -4   7  11    3184.381    3177.709      72.629 o 
  -4   7  12     434.545     437.645      10.778 o 
  -4   7  13    2159.588    2156.284      49.307 o 
  -4   7  14     256.272     258.411       7.037 o 
  -4   7  15    1242.829    1254.944      29.621 o 
  -4   7  16    1248.190    1277.104      31.552 o 
  -4   7  17     232.942     237.580       7.698 o 
  -4   7  18       6.430      18.396       4.827 o 
  -4   7  20     162.000     162.605       9.236 o 
  -4   7  21      21.925      32.519       7.678 o 
  -4   7  22      88.583      81.575       9.000 o 
  -4   7  23      46.449      45.705       9.719 o 
  -4   8   1    6953.467    6914.865     156.833 o 
  -4   8   2    2275.353    2375.203      53.952 o 
  -4   8   3    5866.767    5901.874     134.734 o 
  -4   8   4    2713.312    2714.913      61.788 o 
  -4   8   5     277.850     283.592       7.152 o 
  -4   8   6     909.687     942.647      21.781 o 
  -4   8   7    5239.912    5280.985     119.960 o 
  -4   8   8    4287.626    4340.076      99.490 o 
  -4   8   9    1956.491    1942.815      44.325 o 
  -4   8  10     247.194     244.138       6.398 o 
  -4   8  11      38.647      40.837       2.273 o 
  -4   8  12    1663.646    1648.079      37.739 o 
  -4   8  13     371.921     378.925       9.640 o 
  -4   8  14     595.846     596.754      15.077 o 
  -4   8  15     126.546     138.232       4.689 o 
  -4   8  16     347.584     350.325      11.251 o 
  -4   8  17     907.633     896.296      22.896 o 
  -4   8  18     336.288     342.822      10.119 o 
  -4   8  19     706.753     721.234      22.122 o 
  -4   8  20      24.208      39.266       7.069 o 
  -4   8  21     488.384     486.611      14.803 o 
  -4   8  23     209.540     202.889      11.493 o 
  -4   9   1     446.337     447.142      10.617 o 
  -4   9   2     506.931     515.800      12.155 o 
  -4   9   3     523.913     524.788      12.357 o 
  -4   9   4    1686.347    1685.595      38.631 o 
  -4   9   5      52.561      49.915       1.969 o 
  -4   9   6    3236.551    3243.844      73.705 o 
  -4   9   7     448.724     466.902      11.175 o 
  -4   9   8      19.471      20.422       1.885 o 
  -4   9   9    4725.817    4741.566     107.975 o 
  -4   9  10     141.857     140.157       3.949 o 
  -4   9  11    3066.976    3067.739      70.182 o 
  -4   9  12    1253.774    1233.315      28.468 o 
  -4   9  13     488.005     481.425      11.776 o 
  -4   9  14      40.874      40.705       2.917 o 
  -4   9  15     707.415     709.223      18.113 o 
  -4   9  16     150.735     163.739       6.278 o 
  -4   9  17     583.722     596.980      18.534 o 
  -4   9  18     306.505     318.960       9.724 o 
  -4   9  19      44.154      55.547       6.193 o 
  -4   9  20      12.087      30.174       7.793 o 
  -4   9  21     111.103     111.558       9.954 o 
  -4   9  22     117.201     114.320       9.706 o 
  -4  10   1    1808.498    1788.790      40.860 o 
  -4  10   2    1378.280    1365.377      31.127 o 
  -4  10   3    3319.285    3371.162      76.608 o 
  -4  10   4    4083.848    4113.462      93.376 o 
  -4  10   5    3565.255    3619.118      82.914 o 
  -4  10   6    3330.839    3328.439      75.629 o 
  -4  10   7    1312.149    1347.612      30.857 o 
  -4  10   8     492.264     493.911      12.044 o 
  -4  10   9     257.386     244.226       6.461 o 
  -4  10  10      45.977      48.935       2.496 o 
  -4  10  11      89.658      86.715       3.086 o 
  -4  10  12      39.591      38.529       2.744 o 
  -4  10  13      82.998      84.074       3.454 o 
  -4  10  14      40.802      43.597       3.143 o 
  -4  10  15     116.988     122.034       4.703 o 
  -4  10  16     289.216     289.927      10.184 o 
  -4  10  17     835.971     821.236      22.263 o 
  -4  10  19     620.669     615.433      17.185 o 
  -4  10  20     290.566     298.871      15.293 o 
  -4  10  21     170.494     174.398       9.791 o 
  -4  10  22     142.733     125.049      10.013 o 
  -4  10  23     195.917     189.719      15.958 o 
  -4  11   1    1073.340    1066.348      24.551 o 
  -4  11   2    1341.344    1383.802      31.565 o 
  -4  11   4     516.832     523.243      12.267 o 
  -4  11   5     774.782     777.215      18.178 o 
  -4  11   6    3353.717    3398.450      77.235 o 
  -4  11   7     359.226     369.320       9.010 o 
  -4  11   8    1090.418    1083.177      24.905 o 
  -4  11   9     732.312     729.617      17.269 o 
  -4  11  10     135.215     132.172       3.936 o 
  -4  11  11    1943.426    1910.438      43.722 o 
  -4  11  12    1153.021    1114.922      25.807 o 
  -4  11  13     338.726     335.944       9.162 o 
  -4  11  14    1659.918    1622.269      38.624 o 
  -4  11  15     749.807     756.742      18.910 o 
  -4  11  16       5.988      11.178       3.650 o 
  -4  11  17     146.230     160.606       6.109 o 
  -4  11  19      23.791      36.532       6.720 o 
  -4  11  20      50.748      54.114       8.313 o 
  -4  11  21      28.890      33.687       8.859 o 
  -4  12   1     668.475     665.423      15.471 o 
  -4  12   2       9.244       8.673       1.815 o 
  -4  12   3    1081.577    1090.804      25.003 o 
  -4  12   4    5496.448    5520.902     125.295 o 
  -4  12   5    1599.375    1628.464      37.127 o 
  -4  12   6    2997.801    3016.243      68.767 o 
  -4  12   7     887.763     882.993      20.490 o 
  -4  12   8     826.801     806.421      18.988 o 
  -4  12   9     110.931     107.770       3.745 o 
  -4  12  10     587.404     565.348      13.764 o 
  -4  12  12     872.075     853.280      20.048 o 
  -4  12  13      61.250      62.799       3.347 o 
  -4  12  14     958.670     944.204      23.548 o 
  -4  12  15      64.256      63.218       4.026 o 
  -4  12  16    1049.928    1051.302      25.930 o 
  -4  12  17      52.157      50.730       5.024 o 
  -4  12  18      10.743      17.199       5.413 o 
  -4  12  19     451.173     451.337      17.253 o 
  -4  12  20     354.880     358.728      12.657 o 
  -4  12  21     217.715     214.328      15.351 o 
  -4  12  22     264.719     252.051      13.184 o 
  -4  12  23      42.893      48.723      13.896 o 
  -4  13   1     671.422     671.245      15.734 o 
  -4  13   2    1475.455    1485.079      33.990 o 
  -4  13   3     133.562     140.340       4.033 o 
  -4  13   4     485.676     475.309      11.457 o 
  -4  13   5      88.758      89.131       3.165 o 
  -4  13   6    3177.139    3181.991      72.553 o 
  -4  13   7      18.585      20.973       2.443 o 
  -4  13   8    1163.751    1141.476      26.476 o 
  -4  13   9     247.051     237.463       6.938 o 
  -4  13  11    1161.575    1117.545      26.059 o 
  -4  13  12    1960.557    1914.759      44.137 o 
  -4  13  13      49.837      49.158       3.438 o 
  -4  13  14    1697.906    1680.890      39.407 o 
  -4  13  16       7.439      15.014       4.035 o 
  -4  13  17     218.177     225.023       7.918 o 
  -4  13  19     123.763     129.790       8.739 o 
  -4  13  20     178.300     178.718      10.335 o 
  -4  13  21     209.407     181.830      12.943 o 
  -4  14   1     398.498     397.152       9.828 o 
  -4  14   2      45.981      43.885       2.663 o 
  -4  14   3     360.607     346.072       8.941 o 
  -4  14   4    6207.266    6198.335     141.468 o 
  -4  14   5      19.480      16.708       2.171 o 
  -4  14   6    1947.767    1929.732      44.176 o 
  -4  14   7      22.088      17.925       2.588 o 
  -4  14   8     176.184     177.809       5.732 o 
  -4  14   9     665.767     643.974      15.558 o 
  -4  14  10    1113.640    1070.179      25.116 o 
  -4  14  12     157.676     155.618       5.089 o 
  -4  14  13      94.488      96.568       4.262 o 
  -4  14  14     989.490     976.761      24.061 o 
  -4  14  15      43.160      46.228       4.161 o 
  -4  14  16     505.917     515.319      14.223 o 
  -4  14  18      12.215      24.079       6.879 o 
  -4  14  19      45.403      49.257       9.309 o 
  -4  14  20     582.115     557.212      19.623 o 
  -4  14  22     327.242     311.595      21.832 o 
  -4  15   1      57.473      53.831       2.948 o 
  -4  15   2    1381.174    1371.278      31.706 o 
  -4  15   3       6.461       8.903       2.532 o 
  -4  15   4      72.656      76.005       3.176 o 
  -4  15   5     173.071     179.374       5.086 o 
  -4  15   6    2642.759    2625.472      59.903 o 
  -4  15   8     769.639     737.792      17.718 o 
  -4  15   9     205.307     196.886       6.064 o 
  -4  15  11     422.128     410.768      10.914 o 
  -4  15  12    3335.338    3270.845      75.791 o 
  -4  15  13      19.480      15.761       3.783 o 
  -4  15  14    1154.714    1138.582      27.800 o 
  -4  15  15      62.296      61.584       4.623 o 
  -4  15  16       8.772      18.251       5.220 o 
  -4  15  17      25.198      25.200       5.748 o 
  -4  15  18      68.929      62.340       7.541 o 
  -4  15  19      27.177      31.073       8.605 o 
  -4  15  20     129.662     147.591      11.457 o 
  -4  16   2     318.136     313.009       8.640 o 
  -4  16   3      31.609      23.719       2.893 o 
  -4  16   4    5797.676    5849.464     133.838 o 
  -4  16   6    1349.801    1345.874      31.326 o 
  -4  16   7      87.812      90.156       3.805 o 
  -4  16   8      58.795      61.177       3.524 o 
  -4  16  10     367.378     356.317       9.310 o 
  -4  16  12     158.847     155.051       5.583 o 
  -4  16  14     562.913     541.461      14.034 o 
  -4  16  16     326.651     341.020      11.289 o 
  -4  16  20     622.099     600.286      22.953 o 
  -4  17   2    1617.499    1603.551      37.220 o 
  -4  17   4     297.605     288.092       7.736 o 
  -4  17   6    2301.642    2289.717      52.705 o 
  -4  17   7     111.036     120.977       4.771 o 
  -4  17   8    1122.993    1093.620      26.219 o 
  -4  17   9     122.891     110.820       4.663 o 
  -4  17  10      25.482      23.108       3.862 o 
  -4  17  11      25.555      25.038       4.188 o 
  -4  17  12    1449.314    1392.552      33.475 o 
  -4  17  13      46.417      38.952       4.739 o 
  -4  17  14     824.701     820.559      22.006 o 
  -4  17  15      43.151      39.288       5.222 o 
  -4  17  16      21.652      26.768       6.437 o 
  -4  17  17      18.431      31.455       8.963 o 
  -4  17  18      66.235      50.256      12.698 o 
  -4  18   1     324.810     322.609       8.804 o 
  -4  18   3      55.844      53.169       4.537 o 
  -4  18   4    2307.571    2306.653      53.552 o 
  -4  18   5     144.871     145.516       5.397 o 
  -4  18   6    1099.251    1114.493      26.854 o 
  -4  18   7     463.212     463.004      12.872 o 
  -4  18   8      61.534      57.215       5.037 o 
  -4  18  10     272.263     271.868       8.739 o 
  -4  18  12     182.579     176.313       6.536 o 
  -4  18  14     551.506     539.723      16.786 o 
  -4  18  15      22.593      31.257       6.332 o 
  -4  18  16     141.688     153.673       8.839 o 
  -4  18  17     199.200     205.757      14.107 o 
  -4  18  20     303.255     259.510      56.475 o 
  -4  19   1      17.217      16.224       4.337 o 
  -4  19   2     571.597     566.634      15.652 o 
  -4  19   4     403.139     402.492      11.047 o 
  -4  19   6    1267.735    1269.212      30.829 o 
  -4  19   7     150.947     151.783       6.491 o 
  -4  19   8     477.490     470.881      14.404 o 
  -4  19   9     194.426     189.903       7.243 o 
  -4  19  10      73.803      67.940       5.569 o 
  -4  19  11     284.125     276.043       9.728 o 
  -4  19  12    1078.534    1063.900      26.662 o 
  -4  19  13     188.038     192.845       7.914 o 
  -4  19  14     409.054     408.176      14.900 o 
  -4  19  15     171.246     178.223       9.337 o 
  -4  20   1      75.356      66.461       5.973 o 
  -4  20   2     116.465     108.418       8.155 o 
  -4  20   3     233.095     221.024       8.000 o 
  -4  20   4    1249.889    1236.401      30.828 o 
  -4  20   5     910.735     942.015      24.441 o 
  -4  20   6     411.039     400.417      13.412 o 
  -4  20   7     682.500     671.284      19.034 o 
  -4  20   8      28.290      32.876       5.891 o 
  -4  20   9      63.465      55.098       6.487 o 
  -4  20  10      88.529      69.793       6.638 o 
  -4  20  12      82.779      87.135       7.379 o 
  -4  20  13      31.293      32.164       7.845 o 
  -4  20  14     221.041     231.215      11.286 o 
  -4  20  15     180.922     178.663      14.005 o 
  -4  20  16      73.956      85.105      15.078 o 
  -4  20  17     171.756     202.609      21.571 o 
  -4  21   2      33.031      27.499       7.414 o 
  -4  21   3      51.231      47.360       6.443 o 
  -4  21   6      56.945      55.554       7.280 o 
  -4  21   7     681.321     679.216      23.523 o 
  -4  21   8     119.310     120.921       8.412 o 
  -4  21   9     268.129     260.122      10.205 o 
  -4  21  11     240.511     232.278      11.925 o 
  -4  21  12     229.805     217.056      10.451 o 
  -4  21  13     234.879     227.983      12.443 o 
  -4  21  14     145.010     155.359      11.780 o 
  -4  21  15     173.914     177.787      15.527 o 
  -4  22   1     320.620     328.365      11.631 o 
  -4  22   2      66.116      66.423       7.676 o 
  -4  22   3     270.507     272.868      12.824 o 
  -4  22   4     378.559     375.177      15.616 o 
  -4  22   5     766.281     766.643      22.078 o 
  -4  22   6     152.363     151.577       9.319 o 
  -4  22   7     253.256     259.508      11.075 o 
  -4  22   8     159.336     160.899       9.650 o 
  -4  22  12     112.368     114.867      10.410 o 
  -4  22  14      74.972      95.684      13.353 o 
  -4  22  15      81.599      98.309      14.729 o 
  -4  23   1     195.953     187.345       9.760 o 
  -4  23   2     183.578     203.495      10.089 o 
  -4  23   4      90.827      89.540       9.012 o 
  -4  23   5      51.254      62.178       9.047 o 
  -4  23   6     262.273     254.123      11.504 o 
  -4  23   7     284.958     294.466      12.978 o 
  -4  23   9     204.641     200.576      11.919 o 
  -4  23  11     216.612     205.550      13.265 o 
  -4  23  13     168.255     176.085      15.820 o 
  -4  23  15     374.719     392.095      37.470 o 
  -4  24   1     289.536     298.812      12.413 o 
  -4  24   2     291.635     309.367      13.413 o 
  -4  24   3     362.131     341.651      13.112 o 
  -4  24   5     348.846     368.707      14.055 o 
  -4  24   7     206.298     206.696      15.217 o 
  -4  24   8     124.349     130.269      11.750 o 
  -4  24  12      66.958      74.548      13.444 o 
  -4  25   3      21.628      39.726      10.253 o 
  -4  25   4     107.136     126.201      11.439 o 
  -4  25   6      62.073      51.583      12.339 o 
  -4  25   7      92.003      87.629      12.710 o 
  -4  25   9     123.136     109.638      13.337 o 
  -4  25  10     178.773     176.290      14.425 o 
  -4  25  11     178.807     178.722      17.410 o 
  -4  26   1     157.907     157.197      12.591 o 
  -4  26   2     353.692     350.180      16.882 o 
  -4  26   3     119.932     132.731      13.313 o 
  -4  26   5     210.383     217.407      15.251 o 
  -4  26   7     133.592     113.264      21.624 o 
  -4  26   8     212.557     202.123      15.924 o 
  -4  27   4      68.774      96.278      17.169 o 
  -4  27   6      57.771      85.489      21.474 o 
  -4  27   7     214.933     226.057      25.720 o 
  -4  27   8     198.830     193.047      23.092 o 
  -4  28   2     268.135     230.231      24.390 o 
  -4  28   3      50.133      63.337      20.309 o 
  -3   0   1    2552.918    2658.193      61.595 o 
  -3   0   3   21867.346   22156.158     507.636 o 
  -3   0   5    8533.709    8101.614     185.786 o 
  -3   0   7    8013.630    8012.986     184.035 o 
  -3   0   9       0.578       6.378       2.006 o 
  -3   0  11    1566.573    1546.368      36.219 o 
  -3   0  13    4331.263    4328.635     102.116 o 
  -3   0  15    2286.646    2244.596      53.527 o 
  -3   0  17     190.720     188.171       9.098 o 
  -3   0  19    1450.222    1452.386      44.557 o 
  -3   0  21     240.474     258.188      13.039 o 
  -3   1   1    1790.378    1769.186      40.300 o 
  -3   1   2     155.125     162.943       3.924 o 
  -3   1   3    1600.833    1496.486      34.120 o 
  -3   1   4      32.251      32.935       1.117 o 
  -3   1   5   26518.371   26189.336     602.700 o 
  -3   1   6     953.274     966.104      22.114 o 
  -3   1   7    4561.683    4490.095     102.110 o 
  -3   1   8     528.363     518.197      12.160 o 
  -3   1   9     266.298     263.633       6.373 o 
  -3   1  10      12.382      15.654       1.487 o 
  -3   1  11    6311.984    6251.817     142.408 o 
  -3   1  12     238.141     252.778       6.653 o 
  -3   1  13     973.406     957.157      22.402 o 
  -3   1  14      20.217      18.413       2.309 o 
  -3   1  15     969.401     957.033      22.980 o 
  -3   1  16      78.076      83.327       4.078 o 
  -3   1  19      88.774      96.152       5.910 o 
  -3   1  21    1420.522    1444.409      39.853 o 
  -3   1  22      20.837      39.253       8.255 o 
  -3   1  23     518.288     518.901      16.859 o 
  -3   1  24      65.703      59.033      12.816 o 
  -3   2   1    1115.922    1161.374      26.500 o 
  -3   2   2    5800.622    5633.338     127.655 o 
  -3   2   3   15033.354   14605.832     329.035 o 
  -3   2   4     394.365     408.263       9.455 o 
  -3   2   5    1997.752    2018.761      46.069 o 
  -3   2   6     995.907    1004.895      22.951 o 
  -3   2   7    9333.142    9059.093     205.236 o 
  -3   2   8      17.570      20.611       1.213 o 
  -3   2   9     329.406     339.469       8.041 o 
  -3   2  10      66.829      65.824       2.199 o 
  -3   2  11      72.371      77.458       2.505 o 
  -3   2  12    1158.050    1158.711      26.769 o 
  -3   2  13    6533.259    6555.669     149.901 o 
  -3   2  14     351.659     354.354       9.054 o 
  -3   2  15    2804.192    2796.782      64.232 o 
  -3   2  16     275.319     276.468       7.442 o 
  -3   2  17      31.187      44.009       3.833 o 
  -3   2  18     226.293     220.547       9.544 o 
  -3   2  19    1434.209    1392.964      37.986 o 
  -3   2  21      38.869      51.633       7.116 o 
  -3   3   1     203.455     219.469       5.198 o 
  -3   3   2    1209.841    1250.070      28.514 o 
  -3   3   3     853.532     830.403      19.052 o 
  -3   3   4    5827.809    5780.186     131.249 o 
  -3   3   5   24140.547   23661.146     537.994 o 
  -3   3   6    1631.674    1644.429      37.583 o 
  -3   3   7    1281.239    1269.629      29.141 o 
  -3   3   8     543.687     572.778      13.338 o 
  -3   3   9      15.337      20.711       1.351 o 
  -3   3  10     963.583     982.307      22.524 o 
  -3   3  11    8151.995    8199.043     188.458 o 
  -3   3  12    1033.466    1039.512      23.951 o 
  -3   3  13     575.893     566.623      13.888 o 
  -3   3  14      86.559      85.685       3.527 o 
  -3   3  15     971.103     968.790      23.246 o 
  -3   3  16     231.055     239.367       7.301 o 
  -3   3  18     197.653     196.602       7.436 o 
  -3   3  19     104.032     111.357       5.959 o 
  -3   3  20      16.054      24.080       6.040 o 
  -3   3  21     613.582     592.111      19.490 o 
  -3   3  22     213.961     219.394      10.325 o 
  -3   3  23     352.548     375.266      13.685 o 
  -3   3  24     186.907     145.195      12.651 o 
  -3   3  25      88.476      94.473      16.796 o 
  -3   4   1     572.622     614.920      14.166 o 
  -3   4   2   17431.824   17034.111     385.176 o 
  -3   4   3    9612.904    9407.118     212.888 o 
  -3   4   4      85.945      84.832       2.534 o 
  -3   4   5    3387.650    3399.849      77.580 o 
  -3   4   6      55.519      55.252       2.050 o 
  -3   4   7    5705.343    5653.365     129.164 o 
  -3   4   8      25.617      25.484       1.403 o 
  -3   4   9      20.653      20.847       1.461 o 
  -3   4  10     347.359     352.837       8.402 o 
  -3   4  11      13.856      17.402       1.691 o 
  -3   4  12    2102.689    2119.349      48.316 o 
  -3   4  13    2835.749    2857.124      65.771 o 
  -3   4  14    1340.299    1342.179      31.309 o 
  -3   4  15    2165.432    2151.387      50.870 o 
  -3   4  16     422.785     419.083      12.304 o 
  -3   4  18     368.113     371.750      11.477 o 
  -3   4  19     548.199     572.462      18.009 o 
  -3   4  20     364.521     375.164      11.700 o 
  -3   4  21     191.850     196.311       9.004 o 
  -3   4  22       9.078      26.361       7.872 o 
  -3   4  23      38.392      35.439      10.765 o 
  -3   5   1    1907.427    1931.994      44.029 o 
  -3   5   2       8.265      10.964       0.902 o 
  -3   5   3       1.303       4.292       0.941 o 
  -3   5   4    3134.082    3152.819      71.728 o 
  -3   5   5   10658.918   10349.083     234.807 o 
  -3   5   6    9499.979    9121.205     206.845 o 
  -3   5   7    1670.968    1689.347      38.872 o 
  -3   5   8    4059.407    4081.948      93.163 o 
  -3   5   9     315.701     328.265       7.824 o 
  -3   5  10     946.757     962.821      22.116 o 
  -3   5  11    2039.850    2088.230      47.572 o 
  -3   5  12     484.191     488.412      11.798 o 
  -3   5  13    1149.545    1162.316      26.718 o 
  -3   5  14     124.808     126.526       3.926 o 
  -3   5  15     651.332     650.631      16.405 o 
  -3   5  17      54.487      62.911       4.427 o 
  -3   5  18     341.643     336.609      12.291 o 
  -3   5  19      17.207      25.578       5.658 o 
  -3   5  20     385.534     381.808      12.410 o 
  -3   5  21     400.527     410.690      14.579 o 
  -3   5  22     254.127     255.855      10.803 o 
  -3   5  23     207.745     216.851      12.275 o 
  -3   5  24     371.061     339.080      21.013 o 
  -3   6   1     941.633     935.093      21.394 o 
  -3   6   2    2572.177    2678.638      60.875 o 
  -3   6   3    7244.454    7086.931     160.708 o 
  -3   6   4     863.419     849.398      19.531 o 
  -3   6   5     684.876     721.398      16.575 o 
  -3   6   6     764.363     752.257      17.448 o 
  -3   6   7    4772.633    4789.226     108.831 o 
  -3   6   8     830.223     821.676      18.955 o 
  -3   6   9     367.714     378.299       9.228 o 
  -3   6  10     626.845     636.798      14.893 o 
  -3   6  11     384.569     395.821       9.507 o 
  -3   6  12    2477.123    2507.491      57.388 o 
  -3   6  13    3056.822    3088.652      70.861 o 
  -3   6  14    1494.669    1480.233      34.523 o 
  -3   6  15     296.680     298.801       8.233 o 
  -3   6  16    1146.691    1139.615      26.798 o 
  -3   6  17     281.891     289.476       8.456 o 
  -3   6  18     751.795     747.710      21.034 o 
  -3   6  19     228.213     238.275       8.881 o 
  -3   6  20     287.012     296.966       9.712 o 
  -3   6  21     418.300     392.998      12.689 o 
  -3   6  22      35.571      46.502       8.597 o 
  -3   6  23      63.524      68.959       9.931 o 
  -3   7   1    2200.835    2212.693      50.669 o 
  -3   7   2    3218.010    3234.779      74.593 o 
  -3   7   3    3648.501    3700.373      84.842 o 
  -3   7   4    3339.746    3364.697      76.517 o 
  -3   7   5    8696.966    8563.260     194.126 o 
  -3   7   6    5315.939    5372.869     122.156 o 
  -3   7   7     865.017     859.350      19.784 o 
  -3   7   8    5487.085    5525.438     125.534 o 
  -3   7   9    3934.450    3995.453      92.004 o 
  -3   7  10    1778.654    1748.611      40.256 o 
  -3   7  11    1203.230    1212.131      27.853 o 
  -3   7  12     675.441     672.390      15.879 o 
  -3   7  13     778.246     788.758      18.556 o 
  -3   7  14     206.401     214.668       5.854 o 
  -3   7  15     723.496     716.123      17.238 o 
  -3   7  16     162.126     168.082       5.300 o 
  -3   7  17      40.028      44.384       3.909 o 
  -3   7  18     216.530     216.353       7.862 o 
  -3   7  19     258.128     260.599       9.996 o 
  -3   7  20     309.175     306.609      10.155 o 
  -3   7  22     474.813     475.742      18.755 o 
  -3   7  23     220.725     231.196      12.046 o 
  -3   7  24     467.960     450.079      30.562 o 
  -3   8   1    2427.451    2434.947      55.335 o 
  -3   8   2    3942.304    3913.047      88.984 o 
  -3   8   3    7273.076    7211.213     164.154 o 
  -3   8   4     790.494     777.237      17.894 o 
  -3   8   5     163.443     163.577       4.178 o 
  -3   8   6     696.517     727.288      16.897 o 
  -3   8   7    4110.280    4069.729      92.578 o 
  -3   8   8    1374.716    1390.425      31.767 o 
  -3   8   9    1080.556    1086.500      24.987 o 
  -3   8  10    1046.644    1052.047      24.318 o 
  -3   8  11    1896.986    1865.785      42.749 o 
  -3   8  12     405.679     413.526      10.251 o 
  -3   8  13    1656.266    1666.245      38.575 o 
  -3   8  14    2680.139    2688.206      61.729 o 
  -3   8  15       0.564      10.700       2.694 o 
  -3   8  16    2386.536    2381.742      55.441 o 
  -3   8  17     450.770     439.560      14.545 o 
  -3   8  18     177.390     175.144       7.282 o 
  -3   8  20     205.189     204.781      10.450 o 
  -3   8  21      70.976      73.454       8.341 o 
  -3   8  22     118.903     122.812       9.918 o 
  -3   8  23      59.040      33.220      10.727 o 
  -3   9   1    3297.921    3228.556      73.270 o 
  -3   9   2    2888.323    2952.551      67.031 o 
  -3   9   3    1259.381    1302.705      29.753 o 
  -3   9   4    2878.503    2874.838      66.084 o 
  -3   9   5    1682.514    1686.498      38.853 o 
  -3   9   6    5341.643    5421.758     123.673 o 
  -3   9   7     889.287     890.327      20.598 o 
  -3   9   8    1957.334    1993.165      45.850 o 
  -3   9   9    3290.833    3284.204      74.686 o 
  -3   9  10    1234.237    1241.117      28.899 o 
  -3   9  11     638.103     646.918      15.434 o 
  -3   9  12    1174.384    1155.095      26.809 o 
  -3   9  13     211.497     217.440       6.114 o 
  -3   9  14     509.589     510.343      13.361 o 
  -3   9  15     879.650     881.888      21.880 o 
  -3   9  16     455.874     463.042      13.888 o 
  -3   9  18     358.649     365.139      11.514 o 
  -3   9  19     575.289     583.491      18.804 o 
  -3   9  20     142.616     155.806       8.439 o 
  -3   9  22     335.923     323.868      14.844 o 
  -3   9  24     371.726     373.728      21.357 o 
  -3  10   1    6308.279    6322.618     143.359 o 
  -3  10   2    1502.330    1542.684      35.120 o 
  -3  10   3    3042.993    3109.971      70.815 o 
  -3  10   4     885.567     879.586      20.324 o 
  -3  10   5     309.632     320.354       7.763 o 
  -3  10   6     260.637     266.755       7.019 o 
  -3  10   7    1951.800    1956.123      44.802 o 
  -3  10   8     385.058     386.548       9.429 o 
  -3  10   9    1621.297    1629.789      37.291 o 
  -3  10  10     504.228     498.826      12.000 o 
  -3  10  11    1079.709    1069.327      24.685 o 
  -3  10  12    1310.664    1286.875      30.092 o 
  -3  10  13     371.590     372.759      10.123 o 
  -3  10  14    1304.018    1314.513      30.934 o 
  -3  10  15    1104.836    1100.694      26.792 o 
  -3  10  16     616.417     622.028      17.686 o 
  -3  10  17     409.001     409.468      13.754 o 
  -3  10  18     423.770     425.542      15.500 o 
  -3  10  19       1.607      19.526       6.165 o 
  -3  10  20     250.302     257.135      10.267 o 
  -3  10  22      53.772      45.957      11.895 o 
  -3  10  23     187.589     157.945      19.058 o 
  -3  11   1    2966.812    2957.583      67.178 o 
  -3  11   2    1170.104    1165.673      27.056 o 
  -3  11   3    4229.820    4289.607      97.563 o 
  -3  11   4     480.260     479.967      11.331 o 
  -3  11   5     367.675     357.034       8.653 o 
  -3  11   6    3150.654    3184.580      72.483 o 
  -3  11   7    1560.338    1557.657      35.562 o 
  -3  11   8    2836.571    2836.865      64.879 o 
  -3  11   9    4775.587    4732.054     107.994 o 
  -3  11  10     903.744     882.700      20.594 o 
  -3  11  11      26.042      28.968       2.368 o 
  -3  11  12      57.046      55.581       3.059 o 
  -3  11  13      18.240      18.986       2.708 o 
  -3  11  14      13.863      17.586       3.442 o 
  -3  11  15     256.697     259.899       7.177 o 
  -3  11  16      11.627      20.949       3.695 o 
  -3  11  17      63.088      64.222       4.788 o 
  -3  11  18      33.531      39.607       6.676 o 
  -3  11  19     190.672     195.787       8.393 o 
  -3  11  20     604.957     615.851      21.684 o 
  -3  11  21      60.892      67.829       9.104 o 
  -3  11  22     423.207     420.135      18.467 o 
  -3  11  23     238.365     223.638      25.973 o 
  -3  12   1    6959.017    7076.156     161.562 o 
  -3  12   2     135.051     132.674       3.696 o 
  -3  12   3     210.246     211.296       5.463 o 
  -3  12   4    1074.191    1090.133      24.963 o 
  -3  12   5      13.502      14.911       1.858 o 
  -3  12   6     160.845     167.815       4.556 o 
  -3  12   7    1353.492    1339.110      31.188 o 
  -3  12   8     268.772     263.257       7.386 o 
  -3  12   9     554.788     550.986      13.755 o 
  -3  12  10     513.137     503.711      12.647 o 
  -3  12  11    3388.478    3332.230      76.133 o 
  -3  12  12     221.661     221.748       6.280 o 
  -3  12  13      14.913      18.050       2.817 o 
  -3  12  14     338.772     322.478       9.174 o 
  -3  12  15     598.537     597.008      18.286 o 
  -3  12  16     621.502     614.226      18.000 o 
  -3  12  17     829.646     812.300      22.889 o 
  -3  12  18     225.057     231.493       8.525 o 
  -3  12  19     172.952     185.795       9.973 o 
  -3  12  20      17.736      27.972       8.395 o 
  -3  12  22      40.847      51.243      11.199 o 
  -3  13   1    4106.502    4147.119      94.187 o 
  -3  13   2     372.858     378.275       9.095 o 
  -3  13   3    5558.133    5635.245     128.091 o 
  -3  13   4     423.767     423.218      10.101 o 
  -3  13   5     159.502     159.791       4.494 o 
  -3  13   6     750.424     751.394      17.586 o 
  -3  13   7    2501.863    2506.899      57.277 o 
  -3  13   8     302.064     296.947       7.648 o 
  -3  13   9    3418.396    3376.172      77.460 o 
  -3  13  10     416.907     410.132      10.669 o 
  -3  13  11      15.491      16.540       2.514 o 
  -3  13  12      14.261      13.894       2.652 o 
  -3  13  13     269.616     265.808       7.142 o 
  -3  13  14     194.865     195.532       5.978 o 
  -3  13  15     143.875     151.362       5.244 o 
  -3  13  16      51.506      55.515       4.130 o 
  -3  13  17     388.620     382.490      12.169 o 
  -3  13  18      57.258      58.357       6.149 o 
  -3  13  19     316.762     305.121      13.013 o 
  -3  13  20      67.202      86.932      10.347 o 
  -3  13  21      47.475      55.290      12.328 o 
  -3  14   1    7393.102    7497.070     170.594 o 
  -3  14   3     127.857     131.285       3.780 o 
  -3  14   4     243.244     252.547       6.531 o 
  -3  14   5      27.260      28.650       2.275 o 
  -3  14   6     144.019     143.988       4.721 o 
  -3  14   7     617.257     609.995      14.644 o 
  -3  14   8     223.743     224.457       7.265 o 
  -3  14   9     491.371     487.877      12.020 o 
  -3  14  10     176.717     173.939       5.289 o 
  -3  14  11    1746.435    1692.957      39.203 o 
  -3  14  12      59.215      62.719       3.309 o 
  -3  14  13     111.414     106.949       4.209 o 
  -3  14  14     204.644     210.465       6.232 o 
  -3  14  15     967.453     960.294      25.552 o 
  -3  14  16     142.915     145.262       6.039 o 
  -3  14  17    1079.646    1101.630      30.983 o 
  -3  14  18      14.815      24.939       6.615 o 
  -3  14  19      87.957     108.646       9.322 o 
  -3  15   1    2137.690    2148.296      49.006 o 
  -3  15   2      22.752      27.210       2.387 o 
  -3  15   3    2406.291    2393.555      54.678 o 
  -3  15   4      18.112      17.064       2.372 o 
  -3  15   5      21.507      21.119       2.486 o 
  -3  15   6      92.669      93.829       3.380 o 
  -3  15   7    3339.689    3303.165      75.643 o 
  -3  15   8     123.844     117.480       4.653 o 
  -3  15   9    3168.480    3095.698      71.040 o 
  -3  15  10      90.493      94.466       3.966 o 
  -3  15  12      61.941      58.707       3.716 o 
  -3  15  15     565.590     569.556      14.908 o 
  -3  15  17     213.767     223.057       9.044 o 
  -3  15  19     573.989     583.519      21.641 o 
  -3  16   1    5095.114    5160.262     117.931 o 
  -3  16   2     132.349     135.022       4.284 o 
  -3  16   3      28.587      30.764       2.698 o 
  -3  16   4      89.917      87.240       3.435 o 
  -3  16   6     114.073     112.285       4.031 o 
  -3  16   7    1275.548    1257.393      29.312 o 
  -3  16   9     678.621     657.248      16.848 o 
  -3  16  10     144.218     135.614       4.746 o 
  -3  16  11    1944.497    1890.958      43.842 o 
  -3  16  12      33.869      31.257       3.826 o 
  -3  16  13      46.211      47.826       4.160 o 
  -3  16  14      43.645      45.207       4.243 o 
  -3  16  15     657.321     654.901      18.241 o 
  -3  16  17     742.094     745.250      23.690 o 
  -3  16  18      59.601      63.113       8.114 o 
  -3  16  19     122.789     121.728      10.571 o 
  -3  17   1     627.715     626.338      15.334 o 
  -3  17   2     545.104     546.252      13.747 o 
  -3  17   3    2319.723    2307.347      53.003 o 
  -3  17   4      13.043       9.373       2.929 o 
  -3  17   7    1922.976    1927.893      44.666 o 
  -3  17   8     128.213     131.579       4.756 o 
  -3  17   9    2361.448    2330.161      53.759 o 
  -3  17  10     221.912     222.698       6.596 o 
  -3  17  11       8.135      12.704       3.942 o 
  -3  17  15     281.953     277.579       9.729 o 
  -3  17  16      19.696      31.836       6.407 o 
  -3  17  17      95.947      88.333       7.788 o 
  -3  17  18      56.220      71.298       9.267 o 
  -3  17  19     384.944     386.273      16.471 o 
  -3  18   1    2247.931    2228.371      51.470 o 
  -3  18   2      19.889      16.835       3.559 o 
  -3  18   4      14.504      12.722       3.291 o 
  -3  18   5      28.237      27.593       3.547 o 
  -3  18   6     132.597     137.267       5.015 o 
  -3  18   7     352.765     353.924      10.109 o 
  -3  18   8      45.293      42.249       3.853 o 
  -3  18   9     337.060     335.956       9.431 o 
  -3  18  10     129.924     131.685       5.560 o 
  -3  18  11    1089.040    1070.219      26.526 o 
  -3  18  12     128.429     124.918       5.806 o 
  -3  18  13      71.484      64.886       4.953 o 
  -3  18  15      90.633      90.672       6.855 o 
  -3  18  16     212.481     203.655       9.073 o 
  -3  18  17     739.762     756.330      24.036 o 
  -3  18  18     131.048     135.826      12.319 o 
  -3  18  19     131.588     115.724      25.858 o 
  -3  19   1     655.124     657.056      17.146 o 
  -3  19   2     183.271     192.300       6.354 o 
  -3  19   3    2161.158    2181.840      50.812 o 
  -3  19   4     699.678     713.511      18.127 o 
  -3  19   5      10.756      12.429       4.082 o 
  -3  19   6     114.429     115.885       5.413 o 
  -3  19   7     250.567     240.261       8.303 o 
  -3  19   8     316.961     308.268      11.282 o 
  -3  19   9    1079.976    1065.638      26.240 o 
  -3  19  10     696.130     662.737      17.083 o 
  -3  19  11     213.086     209.708       7.729 o 
  -3  19  15      66.185      63.558       8.101 o 
  -3  19  16      27.675      38.238       9.355 o 
  -3  19  17      25.612      55.564      11.844 o 
  -3  19  19     189.677     185.821      23.866 o 
  -3  20   1    1778.078    1803.260      43.146 o 
  -3  20   2     983.610     962.911      23.935 o 
  -3  20   3      77.688      71.494       5.517 o 
  -3  20   5     158.890     162.222       6.709 o 
  -3  20   7     586.592     588.743      16.376 o 
  -3  20   8      51.123      50.703       6.215 o 
  -3  20   9      93.315      85.335       6.510 o 
  -3  20  10      65.397      60.958       6.020 o 
  -3  20  11     368.619     358.951      12.625 o 
  -3  20  12     609.860     606.446      20.627 o 
  -3  20  14     203.658     193.839       9.951 o 
  -3  20  15     123.262     119.309      10.119 o 
  -3  20  16      91.724      99.951      11.060 o 
  -3  20  17     326.889     364.976      17.411 o 
  -3  20  18     156.388     141.252      34.058 o 
  -3  21   1     534.336     552.098      16.160 o 
  -3  21   2     334.266     350.775      11.200 o 
  -3  21   3     131.340     128.277       7.181 o 
  -3  21   4    1010.793    1005.177      26.367 o 
  -3  21   5     254.756     251.358       9.666 o 
  -3  21   6     339.605     353.610      14.708 o 
  -3  21   7     750.649     735.321      21.917 o 
  -3  21   8      66.643      66.649       7.267 o 
  -3  21   9     621.988     607.558      16.858 o 
  -3  21  10    1114.441    1129.539      34.040 o 
  -3  21  11     190.073     191.075      10.479 o 
  -3  21  12      25.087      39.153       8.460 o 
  -3  21  14      15.501      29.965       9.799 o 
  -3  21  15     279.947     287.001      13.720 o 
  -3  22   1      99.393     110.294       7.793 o 
  -3  22   2     355.734     372.382      13.485 o 
  -3  22   3     393.176     387.656      12.753 o 
  -3  22   4     263.267     264.763      10.313 o 
  -3  22   5      59.271      56.969       7.367 o 
  -3  22   6      44.842      54.551       7.872 o 
  -3  22   7     521.776     516.898      16.627 o 
  -3  22   8      63.504      52.250       8.439 o 
  -3  22   9     321.793     299.587      11.705 o 
  -3  22  10     275.187     268.792      11.809 o 
  -3  22  11     208.398     198.015      14.261 o 
  -3  22  12     270.258     277.304      15.541 o 
  -3  22  13     123.010     116.014      10.894 o 
  -3  22  14      95.496     110.468      11.853 o 
  -3  22  16     166.236     202.971      20.904 o 
  -3  23   1     405.819     403.365      14.083 o 
  -3  23   2     515.307     534.415      16.645 o 
  -3  23   3     110.888     117.496       9.704 o 
  -3  23   4     197.123     204.216      10.410 o 
  -3  23   5     513.846     513.322      16.545 o 
  -3  23   6     389.621     373.217      14.435 o 
  -3  23   7      42.557      29.846       8.984 o 
  -3  23   8     313.585     295.075      13.984 o 
  -3  23   9     231.998     216.896      15.305 o 
  -3  23  10     475.169     463.368      17.421 o 
  -3  23  11      96.871      82.243      10.740 o 
  -3  23  15      58.950      98.944      17.207 o 
  -3  24   1      30.982      38.115       8.580 o 
  -3  24   2     335.264     333.529      12.565 o 
  -3  24   3     259.555     253.742      15.657 o 
  -3  24   7     153.766     150.380      11.268 o 
  -3  24   9     129.706     115.098      13.101 o 
  -3  24  10      83.294      90.300      12.161 o 
  -3  24  12     242.238     237.753      15.868 o 
  -3  24  13     149.839     147.140      18.766 o 
  -3  24  14     142.268     160.554      30.505 o 
  -3  25   2     238.534     249.559      12.032 o 
  -3  25   4     219.047     237.367      13.771 o 
  -3  25   5     189.691     191.911      13.020 o 
  -3  25   6     248.318     258.573      13.329 o 
  -3  25   7     111.398     110.093      12.368 o 
  -3  25   8     189.209     184.203      17.004 o 
  -3  25   9      41.255      49.762      12.132 o 
  -3  25  10     192.666     151.379      17.785 o 
  -3  25  11      63.986      75.068      20.281 o 
  -3  26   1      27.765      39.061      11.188 o 
  -3  26   2     210.484     215.767      13.660 o 
  -3  26   3     274.877     285.912      14.962 o 
  -3  26   5      77.812      72.914      14.076 o 
  -3  26   7     134.240     135.774      16.258 o 
  -3  27   2      77.677      79.884      17.863 o 
  -3  27   4     118.689     155.271      34.254 o 
  -3  27   5     241.650     263.484      20.382 o 
  -3  27   6     112.175     118.544      19.323 o 
  -3  27   7     155.951     163.776      34.787 o 
  -3  28   2      95.322     109.740      21.570 o 
  -3  28   3     222.068     236.983      20.824 o 
  -2   0   2   15980.847   16042.897     363.198 o 
  -2   0   4    1916.372    1896.199      44.338 o 
  -2   0   6     613.213     588.958      14.140 o 
  -2   0   8    9646.764    9391.039     217.591 o 
  -2   0  10   20113.764   19124.406     445.070 o 
  -2   0  12     196.784     212.282       7.112 o 
  -2   0  14    2489.368    2474.014      58.319 o 
  -2   0  16    1887.969    1857.695      44.361 o 
  -2   0  18     214.929     210.660      11.468 o 
  -2   0  20     302.337     294.247      11.902 o 
  -2   0  22      30.536      37.790      10.605 o 
  -2   0  24     689.710     606.023      36.208 o 
  -2   1   1    4381.967    4441.787     100.875 o 
  -2   1   2   23226.367   23140.320     524.378 o 
  -2   1   3     346.914     312.112       7.245 o 
  -2   1   4     516.188     539.287      12.428 o 
  -2   1   5     572.192     561.936      12.923 o 
  -2   1   6    6438.172    6288.375     142.714 o 
  -2   1   7      17.548      15.490       1.010 o 
  -2   1   8    9628.091    9293.385     210.857 o 
  -2   1   9     119.807     122.335       3.451 o 
  -2   1  10    1764.436    1805.365      41.154 o 
  -2   1  11     600.014     589.759      13.672 o 
  -2   1  12    1828.506    1865.548      42.486 o 
  -2   1  13      54.965      58.399       2.382 o 
  -2   1  14      11.936      15.484       2.229 o 
  -2   1  15     353.178     361.084       9.381 o 
  -2   1  16    1378.446    1368.435      31.947 o 
  -2   1  17      47.691      59.599       3.716 o 
  -2   1  18    2714.561    2667.462      63.592 o 
  -2   1  19      28.286      35.980       5.402 o 
  -2   1  20     353.789     379.446      13.194 o 
  -2   1  22     289.497     289.888      10.808 o 
  -2   1  24     187.234     176.507      13.366 o 
  -2   2   1   10409.265   10082.633     227.575 o 
  -2   2   2   31377.672   33306.844     764.928 o 
  -2   2   3    2078.532    2119.603      48.396 o 
  -2   2   4     203.026     214.114       5.095 o 
  -2   2   5    4243.978    4181.222      95.135 o 
  -2   2   6     862.866     894.378      20.511 o 
  -2   2   7      90.183      87.736       2.526 o 
  -2   2   8   16723.254   16135.531     365.746 o 
  -2   2   9     461.988     464.530      10.955 o 
  -2   2  10   12457.223   12069.576     276.535 o 
  -2   2  11     852.018     855.401      19.786 o 
  -2   2  12     261.621     275.031       6.989 o 
  -2   2  13     297.565     302.980       8.005 o 
  -2   2  14    1474.531    1486.608      34.330 o 
  -2   2  15     284.677     291.247       8.035 o 
  -2   2  16    2154.122    2141.379      49.315 o 
  -2   2  17      17.978      19.490       3.338 o 
  -2   2  18       3.139      13.880       4.561 o 
  -2   2  19      54.094      53.700       5.249 o 
  -2   2  20     875.948     865.194      22.678 o 
  -2   2  23      37.053      45.666       9.685 o 
  -2   2  24     301.317     277.227      19.695 o 
  -2   3   1     847.326     810.314      18.579 o 
  -2   3   2   24019.457   24642.996     556.500 o 
  -2   3   3    2667.624    2649.059      60.506 o 
  -2   3   4     943.870     924.047      21.241 o 
  -2   3   5    2272.771    2295.833      52.504 o 
  -2   3   6    4135.549    4054.136      92.420 o 
  -2   3   7    2013.807    1989.109      45.852 o 
  -2   3   8    8268.332    8157.691     186.563 o 
  -2   3   9      31.821      32.738       1.557 o 
  -2   3  10    2678.930    2721.683      61.912 o 
  -2   3  11     683.277     674.427      15.687 o 
  -2   3  12     838.184     838.014      19.599 o 
  -2   3  13      55.419      61.072       2.574 o 
  -2   3  14     155.522     156.920       4.963 o 
  -2   3  15      94.743      98.739       3.670 o 
  -2   3  16    1707.744    1690.785      39.101 o 
  -2   3  17    1044.343    1045.407      25.107 o 
  -2   3  18    2285.194    2209.343      54.383 o 
  -2   3  19     338.655     341.832      10.139 o 
  -2   3  20     134.060     135.932       6.700 o 
  -2   3  21     111.038     111.150       7.395 o 
  -2   3  22     149.262     149.428       8.963 o 
  -2   3  23      62.992      62.208       8.951 o 
  -2   3  24     121.610      85.967      17.600 o 
  -2   4   1    2586.097    2614.860      59.559 o 
  -2   4   2    7729.487    7207.547     163.242 o 
  -2   4   3    1837.497    1882.744      43.021 o 
  -2   4   4    1474.781    1457.486      33.384 o 
  -2   4   5    1920.237    1965.115      44.953 o 
  -2   4   6      11.451      13.093       1.081 o 
  -2   4   7    1306.597    1312.826      30.000 o 
  -2   4   8    4306.244    4353.018      99.059 o 
  -2   4   9    2360.181    2400.973      55.074 o 
  -2   4  10    4201.167    4249.310      97.506 o 
  -2   4  11    3887.900    3906.633      88.869 o 
  -2   4  12       3.947       7.188       1.729 o 
  -2   4  13     597.660     598.396      14.111 o 
  -2   4  14    2051.847    2045.445      47.472 o 
  -2   4  15     192.245     194.190       5.585 o 
  -2   4  16     548.252     557.969      14.200 o 
  -2   4  17     253.678     258.098       7.704 o 
  -2   4  18     151.194     159.499       5.872 o 
  -2   4  19      67.304      78.761       5.415 o 
  -2   4  20      79.382      89.441       7.663 o 
  -2   4  21      33.076      40.133       7.358 o 
  -2   4  23     156.113     160.359      10.191 o 
  -2   4  24     200.800     190.834      21.344 o 
  -2   4  25     177.683     161.488      24.967 o 
  -2   5   1    7410.748    7191.524     162.724 o 
  -2   5   2    7023.089    6854.444     155.414 o 
  -2   5   3    7822.446    7757.763     175.805 o 
  -2   5   4     936.234     949.778      21.821 o 
  -2   5   5    2234.101    2220.975      50.774 o 
  -2   5   6    3438.105    3478.791      79.269 o 
  -2   5   7    1432.473    1510.590      34.480 o 
  -2   5   8    2613.489    2667.885      61.766 o 
  -2   5   9     218.373     212.811       5.494 o 
  -2   5  10    1498.844    1556.935      35.583 o 
  -2   5  11      69.917      79.268       2.562 o 
  -2   5  12     268.848     266.796       6.962 o 
  -2   5  13     519.776     517.130      12.453 o 
  -2   5  14     121.571     128.957       4.171 o 
  -2   5  15    1167.253    1154.023      27.124 o 
  -2   5  16     960.778     968.350      23.094 o 
  -2   5  17    1240.476    1241.963      29.472 o 
  -2   5  18     828.459     813.270      22.829 o 
  -2   5  19     282.816     284.562      10.207 o 
  -2   5  21     269.059     272.467      12.444 o 
  -2   5  22     236.534     233.009      10.761 o 
  -2   5  23     433.475     415.479      16.844 o 
  -2   5  24     131.419     143.018      23.100 o 
  -2   6   1    2122.552    2237.482      50.885 o 
  -2   6   2    7244.298    7103.460     161.008 o 
  -2   6   3     932.597     962.370      22.068 o 
  -2   6   4       5.057       9.016       1.005 o 
  -2   6   5    2507.527    2577.621      59.091 o 
  -2   6   6    2340.320    2390.531      54.570 o 
  -2   6   7    3665.275    3690.292      84.004 o 
  -2   6   8    4055.621    4097.203      93.979 o 
  -2   6   9    3038.107    3063.254      70.502 o 
  -2   6  10    2296.676    2341.207      53.405 o 
  -2   6  11    3745.373    3786.903      86.773 o 
  -2   6  12     215.863     225.535       6.139 o 
  -2   6  13    2348.060    2335.836      53.253 o 
  -2   6  14     187.252     192.135       5.223 o 
  -2   6  15     154.426     160.191       4.666 o 
  -2   6  16     301.555     310.135       8.865 o 
  -2   6  17      51.883      59.581       4.253 o 
  -2   6  18      28.409      32.665       4.662 o 
  -2   6  19      28.894      40.220       5.359 o 
  -2   6  21     122.571     115.547       7.812 o 
  -2   6  22      16.838      36.158       9.669 o 
  -2   6  23     386.633     388.052      16.515 o 
  -2   7   1    9668.648    9421.392     212.914 o 
  -2   7   2     234.473     237.715       5.727 o 
  -2   7   3    5448.470    5410.379     122.798 o 
  -2   7   4    5722.771    5713.447     129.761 o 
  -2   7   5    3997.067    4108.345      94.466 o 
  -2   7   6    3082.353    3049.923      69.594 o 
  -2   7   7    1601.644    1570.057      36.610 o 
  -2   7   8    1781.075    1786.206      41.228 o 
  -2   7   9     265.507     259.002       6.871 o 
  -2   7  10    2331.204    2337.557      53.412 o 
  -2   7  11     124.297     128.707       3.617 o 
  -2   7  12       2.311       5.980       1.977 o 
  -2   7  13     680.936     687.052      16.372 o 
  -2   7  14     371.737     367.608       9.556 o 
  -2   7  15     964.808     957.574      22.528 o 
  -2   7  16     411.237     423.930      11.113 o 
  -2   7  17    1190.169    1183.534      28.204 o 
  -2   7  18      73.802      78.739       5.670 o 
  -2   7  19     959.383     965.946      24.734 o 
  -2   7  20      37.502      44.248       6.232 o 
  -2   7  21     357.194     365.271      13.979 o 
  -2   7  23     179.946     177.514      12.236 o 
  -2   8   1     133.519     136.796       3.565 o 
  -2   8   2    2812.846    2878.923      65.364 o 
  -2   8   3     250.269     245.892       6.053 o 
  -2   8   4      57.543      59.866       2.125 o 
  -2   8   5    2677.359    2643.361      60.138 o 
  -2   8   6    4212.008    4227.996      96.056 o 
  -2   8   7    4477.636    4471.789     101.865 o 
  -2   8   8    1368.509    1365.676      31.710 o 
  -2   8   9    2136.308    2139.032      50.383 o 
  -2   8  10     237.482     239.337       6.374 o 
  -2   8  11    2950.085    2997.739      68.713 o 
  -2   8  12     973.732     972.654      22.549 o 
  -2   8  13    2092.738    2107.321      48.209 o 
  -2   8  14      54.194      61.112       3.321 o 
  -2   8  15     544.401     559.298      13.528 o 
  -2   8  16     522.131     519.670      13.458 o 
  -2   8  17     123.548     135.676       5.122 o 
  -2   8  18     126.579     128.988       6.878 o 
  -2   8  19      22.684      28.627       5.926 o 
  -2   8  21     134.571     118.287       8.712 o 
  -2   8  22      48.152      40.955       9.001 o 
  -2   8  23     367.742     312.580      17.793 o 
  -2   9   1    4070.437    4103.798      93.007 o 
  -2   9   2      10.816      12.845       1.183 o 
  -2   9   3    4676.594    4762.795     109.361 o 
  -2   9   4    8822.686    8733.972     199.099 o 
  -2   9   5    4633.535    4673.309     107.729 o 
  -2   9   6     306.759     322.342       7.745 o 
  -2   9   7    1088.437    1061.937      24.537 o 
  -2   9   8    1489.627    1491.025      34.638 o 
  -2   9   9     175.541     186.085       5.067 o 
  -2   9  10    1887.314    1899.144      43.709 o 
  -2   9  11     487.488     488.619      11.899 o 
  -2   9  12      25.832      29.929       2.411 o 
  -2   9  13     252.424     266.656       8.488 o 
  -2   9  14    1998.701    2001.086      45.931 o 
  -2   9  15     691.020     687.577      16.563 o 
  -2   9  16      25.201      32.077       3.356 o 
  -2   9  17     695.004     687.543      18.047 o 
  -2   9  18      78.979      79.119       5.609 o 
  -2   9  19    1155.027    1188.442      31.174 o 
  -2   9  20     418.673     416.807      15.110 o 
  -2   9  21     545.030     564.851      22.514 o 
  -2   9  22      44.756      48.427      12.798 o 
  -2  10   1     170.484     165.109       4.312 o 
  -2  10   2    1961.942    1961.589      44.831 o 
  -2  10   3    1313.580    1319.015      30.081 o 
  -2  10   4    1336.503    1382.962      31.767 o 
  -2  10   5      20.483      25.035       1.585 o 
  -2  10   6    7948.471    7930.676     182.446 o 
  -2  10   7    1769.330    1816.208      41.592 o 
  -2  10   8      81.409      82.710       2.663 o 
  -2  10   9    5012.998    4944.897     113.151 o 
  -2  10  11    1785.559    1774.923      40.664 o 
  -2  10  12    2011.478    1983.044      45.858 o 
  -2  10  13     405.698     404.293      10.758 o 
  -2  10  14     146.966     157.647       4.746 o 
  -2  10  15     443.761     451.343      11.338 o 
  -2  10  16     459.633     447.795      12.606 o 
  -2  10  17     333.689     343.996      12.769 o 
  -2  10  18     547.697     543.886      17.225 o 
  -2  10  19      67.130      80.442       6.772 o 
  -2  10  21     161.145     162.217       9.806 o 
  -2  10  22     180.851     144.801      10.821 o 
  -2  10  23      78.197      63.119      16.408 o 
  -2  11   1    8021.448    7922.665     180.208 o 
  -2  11   2      49.955      53.385       1.919 o 
  -2  11   3     887.135     902.835      20.975 o 
  -2  11   4    8364.962    8342.846     191.683 o 
  -2  11   5     926.078     955.126      22.261 o 
  -2  11   6     101.852     102.618       3.189 o 
  -2  11   7     630.906     605.177      14.098 o 
  -2  11   8     339.107     349.214       8.717 o 
  -2  11   9     556.615     538.716      12.838 o 
  -2  11  10    1090.000    1060.464      24.440 o 
  -2  11  11      73.223      74.557       3.015 o 
  -2  11  12      38.896      41.946       2.778 o 
  -2  11  13     608.179     615.066      15.362 o 
  -2  11  14    1689.000    1678.651      39.473 o 
  -2  11  15     508.006     512.978      14.371 o 
  -2  11  16      58.938      76.995       4.479 o 
  -2  11  17     176.138     178.692       6.805 o 
  -2  11  18      41.306      57.186       6.210 o 
  -2  11  19     898.065     914.078      28.857 o 
  -2  11  20     557.589     557.012      18.948 o 
  -2  11  21      83.816      99.567       9.610 o 
  -2  11  22     118.741     108.533      15.383 o 
  -2  11  23      59.328      71.316      18.377 o 
  -2  12   1      26.649      27.052       1.667 o 
  -2  12   2    1825.235    1839.626      42.114 o 
  -2  12   3      90.438      90.613       2.762 o 
  -2  12   4     727.339     732.923      17.199 o 
  -2  12   5     364.937     365.396       9.375 o 
  -2  12   6    6865.565    6917.291     158.440 o 
  -2  12   7     345.696     348.038       8.844 o 
  -2  12   8      39.983      40.219       2.281 o 
  -2  12   9    2315.569    2284.019      52.281 o 
  -2  12  10     630.699     607.608      14.473 o 
  -2  12  11    1037.108    1034.666      24.013 o 
  -2  12  12    2246.498    2207.977      50.681 o 
  -2  12  13      41.447      41.628       3.325 o 
  -2  12  14     947.355     951.549      24.803 o 
  -2  12  15     252.366     248.865       6.892 o 
  -2  12  16      55.524      57.124       4.403 o 
  -2  12  17      98.799      98.586       5.700 o 
  -2  12  18      34.032      34.436       6.813 o 
  -2  12  19      20.650      30.831       7.064 o 
  -2  12  22      99.550      86.068      11.341 o 
  -2  12  23      76.869      75.845      18.049 o 
  -2  13   1     362.245     355.826       8.701 o 
  -2  13   2     890.121     907.212      20.845 o 
  -2  13   3    1305.631    1327.517      30.473 o 
  -2  13   4    9726.579    9742.450     221.479 o 
  -2  13   5     415.947     405.891       9.944 o 
  -2  13   6     911.475     918.225      21.259 o 
  -2  13   7      25.543      27.442       2.227 o 
  -2  13   8    1167.734    1144.811      26.507 o 
  -2  13   9     644.647     634.501      15.808 o 
  -2  13  10     742.895     726.317      17.187 o 
  -2  13  11     348.766     354.933       9.433 o 
  -2  13  12      43.813      46.728       3.089 o 
  -2  13  13     120.821     124.838       4.716 o 
  -2  13  14    2239.074    2207.932      51.671 o 
  -2  13  15      59.013      63.823       4.235 o 
  -2  13  16     215.648     222.060       6.773 o 
  -2  13  17      32.378      40.992       5.050 o 
  -2  13  18     164.894     169.267       7.244 o 
  -2  13  19     284.403     294.421      10.753 o 
  -2  13  20     688.077     687.340      24.234 o 
  -2  13  21     104.897     103.137      10.397 o 
  -2  13  22     199.536     202.907      15.677 o 
  -2  14   2    2324.629    2334.934      53.101 o 
  -2  14   3     152.070     150.783       4.202 o 
  -2  14   4     401.769     412.368      10.113 o 
  -2  14   5     146.790     154.615       4.308 o 
  -2  14   6    7712.367    7773.842     177.108 o 
  -2  14   7      53.585      50.872       2.661 o 
  -2  14   8      82.330      82.337       3.291 o 
  -2  14   9      54.811      54.077       2.897 o 
  -2  14  10     276.903     269.348       7.096 o 
  -2  14  11     159.178     168.249       5.056 o 
  -2  14  12    3463.157    3431.887      79.040 o 
  -2  14  13     124.387     122.859       4.604 o 
  -2  14  14     715.334     737.837      19.522 o 
  -2  14  15      30.936      31.606       3.988 o 
  -2  14  16     104.316     108.738       5.429 o 
  -2  14  17      38.350      41.667       5.471 o 
  -2  14  18     169.105     169.563       8.450 o 
  -2  14  19      34.658      35.627       8.588 o 
  -2  14  22     245.538     228.964      22.199 o 
  -2  15   1     416.262     414.808      10.102 o 
  -2  15   2    1575.769    1600.606      36.660 o 
  -2  15   3     223.851     226.697       6.088 o 
  -2  15   4    7760.150    7811.753     178.332 o 
  -2  15   5      51.309      45.854       2.632 o 
  -2  15   6     189.243     185.078       5.066 o 
  -2  15   8     286.196     281.002       7.517 o 
  -2  15   9     157.958     152.747       4.829 o 
  -2  15  10     743.727     719.547      17.967 o 
  -2  15  11      73.370      71.515       3.621 o 
  -2  15  14    1677.834    1646.105      40.996 o 
  -2  15  15       8.859      16.883       4.433 o 
  -2  15  16     589.083     594.091      18.046 o 
  -2  15  18     131.413     135.617       8.630 o 
  -2  15  19      78.302      79.431       8.841 o 
  -2  15  20     380.303     353.508      14.361 o 
  -2  16   2    2162.393    2167.206      49.610 o 
  -2  16   4     268.441     280.795       7.392 o 
  -2  16   6    5027.603    5044.814     115.462 o 
  -2  16   7     143.065     141.900       4.549 o 
  -2  16   8      77.207      72.781       3.383 o 
  -2  16  10     569.932     540.757      13.981 o 
  -2  16  12    2981.540    2932.387      68.956 o 
  -2  16  13      56.859      66.129       5.020 o 
  -2  16  14     197.171     207.834       6.562 o 
  -2  16  16      44.860      43.188       5.778 o 
  -2  16  18     184.691     176.881       9.352 o 
  -2  17   2     932.271     922.461      21.716 o 
  -2  17   3     107.547     108.809       4.021 o 
  -2  17   4    4211.442    4215.900      96.519 o 
  -2  17   5     368.319     367.875       9.743 o 
  -2  17   6     258.640     264.167       7.184 o 
  -2  17   7      45.161      45.851       3.348 o 
  -2  17   8      31.263      28.194       3.039 o 
  -2  17   9      52.391      48.811       3.599 o 
  -2  17  10     443.172     435.288      11.136 o 
  -2  17  12     110.692     115.354       5.420 o 
  -2  17  14     853.642     851.051      24.459 o 
  -2  17  15      97.451     105.565       6.278 o 
  -2  17  16     204.646     213.256       8.567 o 
  -2  17  18     203.465     180.868      13.143 o 
  -2  17  20     196.952     190.205      19.732 o 
  -2  18   1      22.545      24.994       3.444 o 
  -2  18   2     714.194     715.807      17.410 o 
  -2  18   3      14.531      16.768       3.273 o 
  -2  18   4     614.992     617.989      16.087 o 
  -2  18   5     142.869     140.213       4.933 o 
  -2  18   6    1840.379    1816.450      42.203 o 
  -2  18   7     521.375     510.965      13.496 o 
  -2  18   8      31.444      27.017       3.859 o 
  -2  18   9      27.820      24.429       3.706 o 
  -2  18  10     255.109     246.148       7.513 o 
  -2  18  11      54.115      48.809       4.620 o 
  -2  18  12    1647.229    1629.045      41.458 o 
  -2  18  13     460.677     462.903      15.399 o 
  -2  18  14     219.373     225.473       8.801 o 
  -2  18  15      33.450      40.932       6.678 o 
  -2  18  18      30.413      32.756      10.641 o 
  -2  19   1    1020.432    1023.360      24.479 o 
  -2  19   2     379.621     380.411      10.728 o 
  -2  19   3     633.768     632.493      15.787 o 
  -2  19   4    1271.204    1278.904      31.706 o 
  -2  19   5     205.099     212.071       7.065 o 
  -2  19   6     352.977     356.604      10.205 o 
  -2  19   9      77.237      75.550       5.537 o 
  -2  19  10      31.839      27.259       4.701 o 
  -2  19  12      58.396      55.726       6.781 o 
  -2  19  13      33.503      34.356       5.861 o 
  -2  19  14     179.578     183.338       9.093 o 
  -2  19  15     176.703     185.699       9.728 o 
  -2  19  17     197.950     199.691      12.823 o 
  -2  19  18     306.469     300.414      24.076 o 
  -2  19  19     117.117     124.152      36.864 o 
  -2  20   1      94.868     102.467       5.358 o 
  -2  20   2     419.059     405.284      12.460 o 
  -2  20   3      10.075      13.759       4.543 o 
  -2  20   4      43.007      40.385       4.957 o 
  -2  20   6     856.256     846.995      22.469 o 
  -2  20   7     501.686     497.415      14.305 o 
  -2  20   8      61.757      58.938       6.508 o 
  -2  20   9    1193.646    1174.688      30.333 o 
  -2  20  10      67.378      68.231       7.808 o 
  -2  20  11     197.598     214.761       9.452 o 
  -2  20  12     583.327     558.106      16.363 o 
  -2  20  15     215.621     214.933      10.770 o 
  -2  20  17      78.571      86.044      13.045 o 
  -2  20  18      52.603      53.583      15.758 o 
  -2  21   1     640.845     639.974      17.393 o 
  -2  21   2      57.798      64.924       7.793 o 
  -2  21   3     323.324     333.255      11.061 o 
  -2  21   4    1541.216    1602.259      39.102 o 
  -2  21   5     450.315     446.944      15.927 o 
  -2  21   6      39.858      38.769       6.432 o 
  -2  21   7     228.840     240.149       9.364 o 
  -2  21   8     284.609     286.328      10.357 o 
  -2  21   9     122.429     133.545       9.048 o 
  -2  21  10     501.679     510.581      18.172 o 
  -2  21  11     248.974     225.411      10.795 o 
  -2  21  14     427.247     435.640      18.338 o 
  -2  21  15     170.163     158.808      13.520 o 
  -2  21  17     106.970     115.115      17.146 o 
  -2  22   1      22.515      23.872       7.524 o 
  -2  22   2     537.837     564.180      16.004 o 
  -2  22   3      58.967      57.688       6.681 o 
  -2  22   5     151.169     161.658       9.084 o 
  -2  22   6     429.501     415.777      16.170 o 
  -2  22   7     565.060     566.245      19.146 o 
  -2  22   9     245.199     246.511      10.664 o 
  -2  22  11     216.461     236.241      11.202 o 
  -2  22  12     318.223     307.640      13.686 o 
  -2  22  13     563.488     584.664      18.866 o 
  -2  22  15      93.202     105.947      14.115 o 
  -2  22  16      46.033      73.389      16.519 o 
  -2  23   1     392.251     406.373      13.192 o 
  -2  23   2     137.078     145.226       8.761 o 
  -2  23   3     389.196     412.943      13.583 o 
  -2  23   4     200.885     216.818      10.823 o 
  -2  23   5     993.459    1011.902      27.374 o 
  -2  23   6      20.624      28.843       8.588 o 
  -2  23   8     117.388     121.411       9.906 o 
  -2  23  10     107.223      99.688      10.437 o 
  -2  23  13      40.611      60.356      12.251 o 
  -2  23  14     185.892     183.847      14.093 o 
  -2  23  15     459.387     501.618      34.927 o 
  -2  24   1      39.140      35.757       8.695 o 
  -2  24   2      88.366      65.606      11.224 o 
  -2  24   4      38.073      37.199       9.363 o 
  -2  24   5     341.450     326.535      12.841 o 
  -2  24   6      76.131      82.790      10.148 o 
  -2  24   7     335.925     329.285      15.454 o 
  -2  24   8      46.598      40.237      10.493 o 
  -2  24   9     197.388     205.779      13.932 o 
  -2  24  10     112.546     130.670      12.983 o 
  -2  24  11     177.648     162.673      13.506 o 
  -2  24  12      65.555      59.340      14.208 o 
  -2  24  13     275.944     281.947      23.992 o 
  -2  25   1     318.621     314.809      14.769 o 
  -2  25   2     121.968     124.398      10.932 o 
  -2  25   3     303.421     311.036      14.234 o 
  -2  25   4     102.809     103.790      11.604 o 
  -2  25   5     504.425     530.645      22.039 o 
  -2  25   6     162.275     144.734      12.840 o 
  -2  25   8      60.469      57.493      13.672 o 
  -2  25  10      63.988      62.404      14.455 o 
  -2  26   2      92.958     117.045      12.597 o 
  -2  26   4      51.708      39.002      11.790 o 
  -2  26   5      66.278      77.523      13.214 o 
  -2  26   7     345.773     309.172      20.774 o 
  -2  26   8     106.786     100.067      16.467 o 
  -2  26   9      59.044      47.493      15.475 o 
  -2  26  10     183.465     173.344      23.064 o 
  -2  27   1     127.012     116.065      14.822 o 
  -2  27   2     115.926      95.417      16.490 o 
  -2  27   5     174.600     167.973      18.779 o 
  -2  27   6     227.744     240.218      22.590 o 
  -2  27   7      67.594      69.119      17.010 o 
  -2  27   8     111.719     122.982      19.638 o 
  -2  28   2     162.364     168.501      21.186 o 
  -1   0   3   11237.865   11045.810     254.990 o 
  -1   0   5   29905.891   29706.596     678.060 o 
  -1   0   7     633.593     657.417      15.502 o 
  -1   0   9    3367.600    3365.814      77.995 o 
  -1   0  11    2965.707    2994.952      70.797 o 
  -1   0  15    1427.697    1415.400      33.815 o 
  -1   0  19    1040.472    1018.644      29.812 o 
  -1   0  21    1044.058    1054.868      36.353 o 
  -1   0  23     534.857     561.972      22.316 o 
  -1   0  25      89.694     109.728      34.749 o 
  -1   1   2    7796.352    7766.395     179.893 o 
  -1   1   3   20546.363   21422.479     487.601 o 
  -1   1   4     662.528     689.021      15.802 o 
  -1   1   5    4768.179    4569.251     103.736 o 
  -1   1   6     423.916     440.557      10.203 o 
  -1   1   7    5485.721    5296.330     120.158 o 
  -1   1   8     342.293     324.592       7.616 o 
  -1   1   9     666.613     664.063      15.275 o 
  -1   1  10     192.486     203.818       5.058 o 
  -1   1  11    4481.428    4542.843     104.137 o 
  -1   1  12      23.050      27.026       1.764 o 
  -1   1  13   10753.438   10560.244     240.897 o 
  -1   1  14       6.791      10.468       2.234 o 
  -1   1  15     275.538     278.061       7.196 o 
  -1   1  16     167.896     173.651       5.045 o 
  -1   1  17     306.319     307.038       8.883 o 
  -1   1  18      81.924      83.535       4.750 o 
  -1   1  19    1038.629    1041.390      26.996 o 
  -1   1  20      13.646      21.015       5.828 o 
  -1   1  21      44.274      47.938       6.853 o 
  -1   1  22      30.394      50.195       7.975 o 
  -1   1  23     238.907     244.454      11.469 o 
  -1   2   1    3575.262    2995.268      68.838 o 
  -1   2   2    7450.720    7013.647     159.453 o 
  -1   2   3    5557.391    5541.364     126.399 o 
  -1   2   4    3699.729    3674.715      83.754 o 
  -1   2   5   24648.766   24850.434     563.063 o 
  -1   2   6     552.615     541.357      12.576 o 
  -1   2   7     181.160     177.682       4.382 o 
  -1   2   8     814.109     832.287      19.093 o 
  -1   2   9    2288.748    2279.275      51.825 o 
  -1   2  10      59.852      66.666       2.108 o 
  -1   2  11    3234.740    3278.765      74.472 o 
  -1   2  12     220.556     227.597       6.728 o 
  -1   2  13      64.861      70.033       2.940 o 
  -1   2  15    1469.509    1434.683      33.719 o 
  -1   2  16     186.093     187.949       5.507 o 
  -1   2  17     102.718     107.614       4.245 o 
  -1   2  18      82.093      78.834       4.725 o 
  -1   2  19     535.569     531.515      15.774 o 
  -1   2  20      40.424      46.743       5.799 o 
  -1   2  21     715.641     694.290      19.850 o 
  -1   2  22     279.894     284.690      13.723 o 
  -1   2  23     474.098     483.730      15.668 o 
  -1   2  25     127.149      99.675      17.671 o 
  -1   3   1    8953.271    8889.565     200.989 o 
  -1   3   2     815.274     883.039      20.322 o 
  -1   3   3   18842.682   19007.232     430.039 o 
  -1   3   4     365.686     364.452       8.535 o 
  -1   3   5    1531.646    1499.239      34.379 o 
  -1   3   6      83.704      86.503       2.493 o 
  -1   3   7    6603.239    6504.614     147.655 o 
  -1   3   8    1393.135    1406.396      32.290 o 
  -1   3   9       8.433      10.968       1.282 o 
  -1   3  10     484.677     481.722      11.343 o 
  -1   3  11     791.669     790.986      18.244 o 
  -1   3  12     768.749     772.081      18.022 o 
  -1   3  13    6176.118    6167.533     141.268 o 
  -1   3  14    1233.825    1218.822      28.137 o 
  -1   3  15     577.756     575.576      13.953 o 
  -1   3  16     940.901     929.677      21.925 o 
  -1   3  17     184.956     196.214       5.897 o 
  -1   3  18      17.169      26.277       4.135 o 
  -1   3  19     854.538     842.425      21.485 o 
  -1   3  22      52.080      55.548       8.267 o 
  -1   3  23     227.743     236.656      13.062 o 
  -1   4   1    2705.018    2794.701      63.754 o 
  -1   4   2    2937.383    2924.100      66.749 o 
  -1   4   3    2490.096    2448.481      56.040 o 
  -1   4   4    9352.516    9149.357     207.265 o 
  -1   4   5   28791.859   29074.406     665.688 o 
  -1   4   6    4807.084    4776.611     108.545 o 
  -1   4   7     161.615     162.314       4.554 o 
  -1   4   8     916.106     925.722      21.398 o 
  -1   4   9     232.600     226.989       5.633 o 
  -1   4  10    1141.094    1156.156      26.484 o 
  -1   4  11    4678.062    4712.585     107.686 o 
  -1   4  12     362.147     358.571       9.160 o 
  -1   4  13     144.170     149.101       4.307 o 
  -1   4  14      40.315      44.296       2.564 o 
  -1   4  15    1092.895    1067.968      25.080 o 
  -1   4  16     315.115     307.809       8.152 o 
  -1   4  17     180.771     192.405       6.346 o 
  -1   4  18     603.824     590.554      20.458 o 
  -1   4  19     524.069     521.146      15.071 o 
  -1   4  20      25.185      34.197       5.656 o 
  -1   4  21     984.135     966.240      26.868 o 
  -1   4  22     678.251     675.120      20.473 o 
  -1   4  23      83.571      84.399       9.783 o 
  -1   4  24     244.828     225.867      29.840 o 
  -1   5   1     342.676     352.910       8.173 o 
  -1   5   2      15.423      16.729       0.867 o 
  -1   5   3   15450.487   15342.953     346.061 o 
  -1   5   4     111.256     109.375       3.140 o 
  -1   5   5    1236.332    1293.357      29.824 o 
  -1   5   6     681.749     677.479      16.003 o 
  -1   5   7    5504.859    5401.748     124.924 o 
  -1   5   8    1386.227    1445.221      33.826 o 
  -1   5   9    1304.425    1353.101      31.224 o 
  -1   5  10    3352.217    3385.779      77.536 o 
  -1   5  11     869.565     880.314      20.274 o 
  -1   5  12    1684.677    1669.184      38.207 o 
  -1   5  13    3800.464    3811.449      86.948 o 
  -1   5  14    2018.990    1992.827      45.683 o 
  -1   5  15      35.347      42.724       2.796 o 
  -1   5  16    1216.946    1225.434      29.098 o 
  -1   5  17     111.854     116.955       4.566 o 
  -1   5  18      57.878      64.189       4.842 o 
  -1   5  19     221.668     221.859      10.186 o 
  -1   5  20     115.175     125.949       6.697 o 
  -1   5  21      12.268      25.268       6.767 o 
  -1   5  23      77.987      78.786       9.701 o 
  -1   5  24      39.836      49.280      14.600 o 
  -1   6   1   14334.620   14426.150     326.664 o 
  -1   6   2    5368.632    5361.845     121.704 o 
  -1   6   3    2617.121    2607.989      59.469 o 
  -1   6   4    6343.916    6156.758     140.236 o 
  -1   6   5   16269.396   15689.624     361.298 o 
  -1   6   6    6518.835    6414.631     147.665 o 
  -1   6   7    1366.427    1411.378      32.782 o 
  -1   6   8    3310.518    3349.792      78.021 o 
  -1   6   9     384.253     377.772       9.149 o 
  -1   6  10     746.532     763.574      17.763 o 
  -1   6  11    4767.827    4854.836     110.363 o 
  -1   6  12     921.761     928.007      21.556 o 
  -1   6  13      18.912      26.762       2.477 o 
  -1   6  14     152.307     160.264       4.767 o 
  -1   6  15    1292.737    1277.725      29.683 o 
  -1   6  16     371.686     374.374      10.687 o 
  -1   6  17     116.749     124.393       5.042 o 
  -1   6  18     506.958     515.190      16.347 o 
  -1   6  20     595.896     593.510      16.750 o 
  -1   6  21     460.788     456.780      15.559 o 
  -1   6  22     495.695     489.177      19.280 o 
  -1   6  24     130.559     147.456      16.000 o 
  -1   7   1      41.989      42.926       1.395 o 
  -1   7   2    2619.863    2590.906      58.944 o 
  -1   7   3    6965.891    6923.835     156.880 o 
  -1   7   4    1806.745    1821.121      41.622 o 
  -1   7   5    1969.812    2020.893      46.072 o 
  -1   7   6     424.365     419.330      10.193 o 
  -1   7   7    2047.212    2044.317      47.397 o 
  -1   7   8    2483.624    2505.770      57.063 o 
  -1   7   9    2586.947    2622.742      60.018 o 
  -1   7  10    2651.709    2694.485      62.225 o 
  -1   7  11       2.023       8.192       1.974 o 
  -1   7  12    1548.057    1565.640      35.850 o 
  -1   7  13    3215.038    3275.522      74.853 o 
  -1   7  14    1650.366    1625.502      37.462 o 
  -1   7  15     144.577     147.079       4.794 o 
  -1   7  16    1817.832    1804.372      41.727 o 
  -1   7  17     312.162     329.383      10.418 o 
  -1   7  18     466.751     476.048      16.125 o 
  -1   7  19     366.852     361.023      12.578 o 
  -1   7  20      43.371      48.152       6.636 o 
  -1   8   1   11460.373   11258.270     254.462 o 
  -1   8   2    3263.361    3300.322      74.867 o 
  -1   8   3    1580.806    1625.096      37.107 o 
  -1   8   4    9678.605    9502.234     215.163 o 
  -1   8   5    3706.803    3736.501      85.388 o 
  -1   8   6    5531.445    5501.039     125.801 o 
  -1   8   7    5358.205    5373.190     123.326 o 
  -1   8   8    1523.040    1516.175      34.779 o 
  -1   8   9     837.406     833.032      19.240 o 
  -1   8  10    2464.764    2495.508      57.186 o 
  -1   8  11    4562.306    4668.638     106.846 o 
  -1   8  12     319.441     312.989       8.325 o 
  -1   8  13     139.480     145.218       4.418 o 
  -1   8  14     498.079     502.897      12.388 o 
  -1   8  15     925.001     917.486      21.693 o 
  -1   8  16      41.583      43.150       3.526 o 
  -1   8  17      90.622      98.373       6.445 o 
  -1   8  18     392.329     393.505      11.319 o 
  -1   8  19     422.181     432.867      12.917 o 
  -1   8  20     729.614     740.003      22.899 o 
  -1   8  21     118.289     128.485       8.782 o 
  -1   8  22     836.006     817.930      27.132 o 
  -1   8  24     108.527      88.777      19.599 o 
  -1   9   1    2610.459    2654.960      60.263 o 
  -1   9   2    2654.534    2658.430      60.311 o 
  -1   9   3    7917.350    7889.550     178.860 o 
  -1   9   4     229.054     240.297       6.054 o 
  -1   9   5     233.621     243.439       5.964 o 
  -1   9   6    1345.901    1349.869      30.922 o 
  -1   9   7    3385.001    3337.652      76.205 o 
  -1   9   8     484.455     469.126      11.151 o 
  -1   9   9    2594.343    2623.334      59.687 o 
  -1   9  10     708.700     718.555      16.711 o 
  -1   9  11     759.371     759.958      18.143 o 
  -1   9  12    3132.265    3178.256      72.844 o 
  -1   9  13     112.200     119.830       3.750 o 
  -1   9  14    2804.959    2803.569      64.203 o 
  -1   9  15     202.703     205.377       5.815 o 
  -1   9  16     221.858     223.347       7.340 o 
  -1   9  17      76.909      74.057       4.560 o 
  -1   9  18     519.255     516.301      16.293 o 
  -1   9  20     176.454     178.487      10.137 o 
  -1  10   1   13471.455   13262.136     300.950 o 
  -1  10   2    2214.072    2194.669      50.028 o 
  -1  10   3     319.769     320.132       7.620 o 
  -1  10   4    3421.222    3406.128      77.980 o 
  -1  10   5     496.902     484.239      11.315 o 
  -1  10   6    5482.890    5516.947     127.237 o 
  -1  10   7    1397.270    1417.144      32.877 o 
  -1  10   8    2440.871    2432.927      55.352 o 
  -1  10   9    2854.282    2848.487      64.756 o 
  -1  10  10      88.095      90.698       3.019 o 
  -1  10  11     341.819     341.708       8.833 o 
  -1  10  12     342.800     336.690       8.766 o 
  -1  10  13      85.390      88.545       3.419 o 
  -1  10  14      11.152      17.171       2.690 o 
  -1  10  15       2.961       9.323       3.055 o 
  -1  10  16     324.577     317.400       9.620 o 
  -1  10  17     311.879     316.218      10.818 o 
  -1  10  18     465.565     456.376      15.370 o 
  -1  10  19     208.179     209.750       8.237 o 
  -1  10  20     294.843     289.197      12.412 o 
  -1  10  22     470.569     435.306      18.610 o 
  -1  10  23     112.233      87.702      17.405 o 
  -1  11   1    1016.098    1049.480      24.099 o 
  -1  11   2     116.535     118.437       3.282 o 
  -1  11   3     680.474     674.122      15.700 o 
  -1  11   4    1547.078    1552.066      35.380 o 
  -1  11   5     836.231     817.597      18.970 o 
  -1  11   6     222.637     224.468       5.818 o 
  -1  11   7      20.735      19.488       1.742 o 
  -1  11   8     562.979     549.072      12.930 o 
  -1  11   9    3089.199    3087.913      70.400 o 
  -1  11  10    1337.505    1344.097      31.099 o 
  -1  11  11     453.671     448.713      11.155 o 
  -1  11  12    1001.343    1001.065      23.403 o 
  -1  11  13      50.403      54.647       3.029 o 
  -1  11  14    1125.648    1119.491      26.859 o 
  -1  11  15     852.606     842.154      20.937 o 
  -1  11  16     189.093     198.715       8.542 o 
  -1  11  17     478.023     494.170      15.817 o 
  -1  11  18     311.958     317.553      11.453 o 
  -1  11  20     116.227     116.907       8.182 o 
  -1  12   1    9164.187    9123.012     207.086 o 
  -1  12   2    2472.193    2530.994      57.497 o 
  -1  12   3      82.316      79.387       2.434 o 
  -1  12   4     311.151     303.280       7.295 o 
  -1  12   5     330.723     334.437       8.120 o 
  -1  12   6     925.276     933.575      21.762 o 
  -1  12   7    6275.425    6269.983     143.296 o 
  -1  12   8    1695.817    1697.600      39.423 o 
  -1  12   9    1573.731    1546.729      35.412 o 
  -1  12  10     300.851     298.094       7.538 o 
  -1  12  11     816.274     799.251      19.252 o 
  -1  12  12      79.671      82.750       3.453 o 
  -1  12  13     357.640     354.475       9.246 o 
  -1  12  14       4.250      12.541       2.990 o 
  -1  12  15      18.615      24.916       3.785 o 
  -1  12  16     155.328     152.314       7.445 o 
  -1  12  17     465.084     470.434      15.685 o 
  -1  12  18     204.878     210.324       8.241 o 
  -1  12  19     457.620     457.730      16.769 o 
  -1  12  20      95.077     103.705       9.073 o 
  -1  12  21      38.287      41.255      10.436 o 
  -1  12  22     122.517     138.630      16.911 o 
  -1  12  23     334.239     310.814      21.906 o 
  -1  13   1    1650.086    1654.860      37.698 o 
  -1  13   2     207.137     211.095       5.664 o 
  -1  13   3     315.842     314.806       7.727 o 
  -1  13   4      24.190      25.993       1.740 o 
  -1  13   5     387.333     387.519       9.345 o 
  -1  13   6     282.025     276.356       6.838 o 
  -1  13   7      11.238      13.651       2.126 o 
  -1  13   9    2854.345    2846.422      65.347 o 
  -1  13  10     256.203     255.271       7.603 o 
  -1  13  11     677.110     682.962      16.345 o 
  -1  13  12     404.350     406.127      11.156 o 
  -1  13  13     199.680     197.764       6.361 o 
  -1  13  14     488.074     480.380      12.801 o 
  -1  13  15    1415.805    1404.021      34.235 o 
  -1  13  16      28.601      30.556       4.613 o 
  -1  13  17     836.507     834.273      21.697 o 
  -1  13  18     129.865     131.257       7.127 o 
  -1  14   1    7208.042    7277.558     165.325 o 
  -1  14   2      42.516      40.640       2.153 o 
  -1  14   3    2357.291    2379.925      54.392 o 
  -1  14   4     129.413     132.727       3.698 o 
  -1  14   5     285.830     286.748       7.170 o 
  -1  14   6     366.768     362.029       8.808 o 
  -1  14   7    4010.332    3957.897      90.258 o 
  -1  14   8     318.133     318.087       8.137 o 
  -1  14   9    2003.027    1972.528      45.259 o 
  -1  14  10      36.673      40.576       2.882 o 
  -1  14  11     272.996     274.358       7.881 o 
  -1  14  12      52.797      51.384       3.323 o 
  -1  14  13     294.983     300.714       8.132 o 
  -1  14  14      16.705      19.229       3.906 o 
  -1  14  17     604.611     598.864      20.096 o 
  -1  14  18      58.403      49.107       6.524 o 
  -1  14  19     378.811     377.475      12.907 o 
  -1  14  20      37.078      42.306       9.877 o 
  -1  14  21     164.448     137.337      17.492 o 
  -1  15   1    1976.192    2024.701      46.175 o 
  -1  15   2     104.710     107.402       3.441 o 
  -1  15   3    1534.883    1545.088      35.393 o 
  -1  15   5     814.280     790.117      18.845 o 
  -1  15   7     343.338     337.269       8.808 o 
  -1  15   8      39.761      37.022       2.785 o 
  -1  15   9    4569.400    4495.003     102.840 o 
  -1  15  10      49.519      48.747       3.123 o 
  -1  15  11    1080.350    1057.892      25.070 o 
  -1  15  12     161.401     169.697       5.727 o 
  -1  15  13     114.392     118.462       5.657 o 
  -1  15  14     156.150     165.141       5.816 o 
  -1  15  15    1041.045    1042.062      28.775 o 
  -1  15  16      16.806      25.523       6.193 o 
  -1  15  17     829.871     846.859      23.589 o 
  -1  16   1    5473.381    5530.780     126.129 o 
  -1  16   2      63.361      67.500       3.043 o 
  -1  16   3    1249.821    1239.537      28.749 o 
  -1  16   4      37.517      38.858       2.725 o 
  -1  16   5     300.802     302.433       8.044 o 
  -1  16   6      13.480      13.066       2.488 o 
  -1  16   7    2408.635    2374.989      54.355 o 
  -1  16   8     168.998     163.418       5.107 o 
  -1  16   9    1688.707    1647.193      37.934 o 
  -1  16  10     137.390     134.852       4.481 o 
  -1  16  12     132.294     132.466       4.895 o 
  -1  16  13      14.893      17.624       4.397 o 
  -1  16  14      21.768      26.125       5.343 o 
  -1  16  15      14.582      28.416       5.305 o 
  -1  16  16      47.845      51.812       6.175 o 
  -1  16  17     571.874     575.542      20.566 o 
  -1  16  18      17.419      32.285       9.454 o 
  -1  16  19     409.689     417.671      17.537 o 
  -1  17   1    1532.729    1530.764      35.270 o 
  -1  17   2     101.659      97.210       3.648 o 
  -1  17   3     758.942     749.667      17.885 o 
  -1  17   4     164.185     160.213       5.224 o 
  -1  17   5     263.070     269.037       8.353 o 
  -1  17   6      24.573      26.799       2.929 o 
  -1  17   7     171.997     171.550       5.459 o 
  -1  17   9    2422.821    2391.975      54.978 o 
  -1  17  10     221.684     223.943       6.531 o 
  -1  17  11     794.781     761.966      19.243 o 
  -1  17  12      60.881      61.034       4.825 o 
  -1  17  13      24.259      30.756       5.055 o 
  -1  17  14       6.264      20.894       5.678 o 
  -1  17  15    1113.752    1127.124      30.993 o 
  -1  17  16      48.410      47.683       6.838 o 
  -1  17  17     700.673     707.864      22.120 o 
  -1  17  18      97.552     102.890       9.846 o 
  -1  17  19      69.773      84.843      10.956 o 
  -1  18   1    2649.942    2638.425      60.615 o 
  -1  18   2     754.179     748.105      18.027 o 
  -1  18   3     770.347     779.748      18.836 o 
  -1  18   4     196.174     191.159       6.362 o 
  -1  18   6     119.998     121.288       4.768 o 
  -1  18   7    2777.752    2744.485      63.203 o 
  -1  18   8     582.554     573.776      14.077 o 
  -1  18   9     784.536     770.552      19.564 o 
  -1  18  10      51.979      58.580       4.657 o 
  -1  18  11      70.861      73.994       5.169 o 
  -1  18  12      44.101      47.960       5.664 o 
  -1  18  13      53.373      50.791       5.944 o 
  -1  18  16      53.092      57.626       8.083 o 
  -1  18  17     285.912     286.450      12.422 o 
  -1  18  18     115.462     124.003      11.865 o 
  -1  18  19      90.749     113.388      16.645 o 
  -1  19   1     756.921     769.452      18.884 o 
  -1  19   2      49.392      54.390       4.137 o 
  -1  19   3     539.804     531.875      13.975 o 
  -1  19   4      22.867      22.781       4.661 o 
  -1  19   5     291.874     294.435       9.566 o 
  -1  19   7      51.596      55.466       4.628 o 
  -1  19   9    1718.297    1660.739      40.445 o 
  -1  19  10     719.790     710.583      19.692 o 
  -1  19  11     101.952     109.801       7.429 o 
  -1  19  12     216.814     216.877       8.204 o 
  -1  19  14      42.706      46.144       8.527 o 
  -1  19  15     779.216     780.256      24.587 o 
  -1  19  16     156.226     164.964      16.360 o 
  -1  19  17     304.092     317.220      14.004 o 
  -1  19  18     109.700     101.437      17.433 o 
  -1  20   1    1594.732    1592.634      37.590 o 
  -1  20   2     578.726     599.953      15.838 o 
  -1  20   3     262.422     260.412       8.877 o 
  -1  20   4     331.984     340.673      10.519 o 
  -1  20   6     514.573     505.623      15.885 o 
  -1  20   7    1020.578    1023.405      26.199 o 
  -1  20   8     447.390     440.477      13.118 o 
  -1  20   9     267.302     250.334       8.925 o 
  -1  20  10      82.992      83.521       7.021 o 
  -1  20  11      76.567      72.250       7.321 o 
  -1  20  15     103.924     104.472      11.350 o 
  -1  20  16      45.622      68.189      11.460 o 
  -1  20  17     271.225     304.280      16.983 o 
  -1  20  18     319.802     371.794      20.558 o 
  -1  21   1     131.124     142.346       6.942 o 
  -1  21   2      69.357      71.927       6.026 o 
  -1  21   3     326.981     325.186      10.562 o 
  -1  21   5     110.462     107.379       7.016 o 
  -1  21   6      20.056      21.362       6.259 o 
  -1  21   7     134.621     127.669       7.392 o 
  -1  21   9     402.852     401.415      14.309 o 
  -1  21  10     521.488     510.080      16.483 o 
  -1  21  11     309.881     319.013      11.268 o 
  -1  21  12     237.907     257.778      11.361 o 
  -1  21  14     464.525     467.792      18.014 o 
  -1  21  16     116.824     110.529      15.998 o 
  -1  21  17     185.098     206.375      17.295 o 
  -1  22   1     816.690     864.134      23.000 o 
  -1  22   2     848.523     878.593      25.161 o 
  -1  22   3      23.112      28.782       6.634 o 
  -1  22   4     298.585     308.235      10.591 o 
  -1  22   5     363.995     383.540      12.225 o 
  -1  22   6     224.825     230.718       9.700 o 
  -1  22   7     488.379     486.964      15.303 o 
  -1  22   8     876.062     903.692      27.170 o 
  -1  22   9     176.525     172.866       9.865 o 
  -1  22  10     219.645     215.789      10.071 o 
  -1  22  11     117.118     114.921       9.813 o 
  -1  22  15      83.681     108.461      19.768 o 
  -1  23   2     165.303     170.237       9.893 o 
  -1  23   3     310.442     334.122      12.677 o 
  -1  23   4      42.558      52.349       7.552 o 
  -1  23   5      49.489      44.286       8.793 o 
  -1  23   6     153.448     151.365       9.776 o 
  -1  23   7     117.815     111.295       8.859 o 
  -1  23   9      79.603      74.909      10.068 o 
  -1  23  10     425.301     414.674      15.049 o 
  -1  23  12     255.794     244.476      13.366 o 
  -1  23  14     252.226     277.995      15.479 o 
  -1  24   1     292.575     309.276      13.452 o 
  -1  24   2     454.135     478.492      17.455 o 
  -1  24   3     101.105     103.284      10.185 o 
  -1  24   4     361.876     383.580      13.560 o 
  -1  24   5     420.857     432.181      16.768 o 
  -1  24   6     334.677     344.962      13.561 o 
  -1  24   7     122.072     119.627      13.155 o 
  -1  24   8     353.160     336.506      13.764 o 
  -1  24  10      69.430      56.448      15.364 o 
  -1  24  11     116.997     108.415      13.028 o 
  -1  25   2      28.652      44.721      10.287 o 
  -1  25   3     146.953     167.301      10.550 o 
  -1  25   4      97.322      94.468      10.666 o 
  -1  25   5      25.680      35.583      11.553 o 
  -1  25   6      69.807      51.047      13.414 o 
  -1  25   7      38.746      44.350      10.817 o 
  -1  25  10     248.426     218.179      15.646 o 
  -1  25  12     169.106     179.401      33.874 o 
  -1  26   2     114.339     104.826      15.726 o 
  -1  26   3     168.566     166.072      13.544 o 
  -1  26   4     410.732     419.830      17.940 o 
  -1  26   5     135.062     142.146      14.355 o 
  -1  26   6     168.804     144.964      15.114 o 
  -1  26   8      54.219      52.977      15.766 o 
  -1  26  11      97.744     122.900      19.020 o 
  -1  27   3     117.851     122.381      15.159 o 
  -1  27   7      75.397      63.151      19.539 o 
  -1  28   3      62.018      70.515      20.402 o 
  -1  28   4      61.208      59.292      19.176 o 
  -1  28   5     474.377     443.602      25.387 o 
  -1  28   6      65.175      67.773      20.075 o 
   0   0   2     397.607     130.883      27.205 o 
   0   0   4   17331.748   18150.906     416.390 o 
   0   0   6   18158.842   18356.145     417.983 o 
   0   0   8    5102.142    5099.294     121.243 o 
   0   0  10    8191.567    8168.072     189.857 o 
   0   0  12     447.590     441.419      11.046 o 
   0   0  14     790.393     815.651      19.809 o 
   0   0  16    3344.517    3334.430      78.892 o 
   0   0  18    1907.867    1893.982      49.247 o 
   0   0  22     330.811     335.266      17.107 o 
   0   0  24     137.968     170.937      22.221 o 
   0   1   3    7444.242    7414.308     167.965 o 
   0   1   4      46.387      49.330       1.595 o 
   0   1   5     769.078     765.300      17.548 o 
   0   1   6     601.228     621.723      14.312 o 
   0   1   7     396.989     395.778       9.219 o 
   0   1   8   23839.137   23558.357     542.056 o 
   0   1   9    2534.805    2535.794      57.823 o 
   0   1  10    3978.708    3967.725      90.248 o 
   0   1  11     153.246     158.017       4.545 o 
   0   1  12      38.421      36.352       1.943 o 
   0   1  13      29.537      33.462       2.142 o 
   0   1  14    2010.807    2023.748      46.310 o 
   0   1  15     107.486     111.725       3.877 o 
   0   1  16     417.247     423.473      11.479 o 
   0   1  17      23.061      29.331       3.472 o 
   0   1  18     627.238     618.812      16.377 o 
   0   1  20     171.264     175.320       8.260 o 
   0   1  22     252.355     265.156      11.206 o 
   0   1  24     505.175     493.385      23.082 o 
   0   2   1    1319.665    1212.898      28.438 o 
   0   2   2    1503.559    1593.689      36.574 o 
   0   2   3     134.527     146.514       3.584 o 
   0   2   4    1674.075    1650.753      37.764 o 
   0   2   5    3715.658    3675.511      83.577 o 
   0   2   6   10923.254   10668.674     241.085 o 
   0   2   7     578.614     588.371      13.573 o 
   0   2   8     897.544     902.513      20.685 o 
   0   2   9    1183.712    1190.473      27.385 o 
   0   2  10   11374.264   11167.666     256.269 o 
   0   2  11     156.734     156.871       4.440 o 
   0   2  12       3.038       9.702       1.748 o 
   0   2  13      53.643      50.274       2.361 o 
   0   2  14     121.093     129.692       4.099 o 
   0   2  15     193.084     201.082       5.625 o 
   0   2  16    3952.104    3914.248      89.805 o 
   0   2  17     385.580     398.047      10.571 o 
   0   2  18    1246.351    1212.120      29.857 o 
   0   2  19      63.777      72.154       5.445 o 
   0   2  20     155.344     164.098       7.219 o 
   0   2  21     227.789     220.802       9.751 o 
   0   2  22     301.343     288.534      13.364 o 
   0   3   1     865.629     769.475      17.642 o 
   0   3   2   14904.267   15283.322     344.486 o 
   0   3   3      59.884      57.665       2.028 o 
   0   3   4       0.389       4.195       0.739 o 
   0   3   5     752.917     743.349      17.132 o 
   0   3   6    1290.744    1341.085      30.615 o 
   0   3   7    6565.290    6360.698     146.021 o 
   0   3   8   14572.393   14227.062     322.622 o 
   0   3   9    1623.140    1625.299      37.019 o 
   0   3  10    1551.102    1551.711      35.759 o 
   0   3  11     486.757     471.932      11.137 o 
   0   3  12     201.739     202.630       5.505 o 
   0   3  13     233.574     233.457       6.410 o 
   0   3  14    1577.217    1581.983      36.308 o 
   0   3  15     397.688     405.633      10.543 o 
   0   3  16      93.883      99.120       4.297 o 
   0   3  18     469.171     465.463      12.930 o 
   0   3  19     194.013     209.474       7.977 o 
   0   3  21      67.774      68.056       6.702 o 
   0   3  22     223.733     229.017      11.333 o 
   0   3  23      59.461      55.770      12.280 o 
   0   3  24     470.028     439.484      21.939 o 
   0   4   0   25881.910   27165.205     616.223 o 
   0   4   1    6124.563    5955.412     135.045 o 
   0   4   2     272.651     285.814       6.687 o 
   0   4   3    7604.698    7375.381     167.595 o 
   0   4   4     130.933     127.716       3.259 o 
   0   4   5    1014.239    1033.560      23.787 o 
   0   4   6    6680.135    6477.252     147.176 o 
   0   4   7       8.732      10.955       1.088 o 
   0   4   8     426.469     474.999      11.048 o 
   0   4   9      86.649      85.809       2.486 o 
   0   4  10    4040.192    4119.227      94.813 o 
   0   4  11      35.740      38.899       2.032 o 
   0   4  12     179.691     185.603       5.184 o 
   0   4  13    1421.384    1415.107      32.568 o 
   0   4  14      64.712      65.078       2.970 o 
   0   4  15    2019.000    2017.486      46.284 o 
   0   4  16    1483.986    1465.373      34.931 o 
   0   4  17     666.994     666.551      16.701 o 
   0   4  18    1042.346    1048.391      27.110 o 
   0   4  19      54.573      60.856       5.463 o 
   0   4  20      21.660      28.488       5.727 o 
   0   4  21     479.658     487.230      14.390 o 
   0   4  22     141.189     148.457       9.556 o 
   0   4  24      78.077      67.376      16.280 o 
   0   5   1     424.682     419.660       9.663 o 
   0   5   2   10397.388   10086.809     228.784 o 
   0   5   3    2592.824    2527.106      57.650 o 
   0   5   4     436.502     427.523      10.412 o 
   0   5   5    2897.160    2945.922      67.357 o 
   0   5   6      17.439      17.345       1.176 o 
   0   5   7    5407.215    5428.945     124.654 o 
   0   5   8   11936.646   11701.467     267.789 o 
   0   5   9    3571.589    3595.102      82.399 o 
   0   5  10     412.124     419.174       9.928 o 
   0   5  11    1615.138    1639.701      37.445 o 
   0   5  12     149.834     154.201       4.575 o 
   0   5  13    1050.888    1051.596      24.376 o 
   0   5  14    1174.227    1168.669      27.161 o 
   0   5  15     441.206     442.914      12.366 o 
   0   5  16     183.151     186.343       5.688 o 
   0   5  17     108.115     114.180       5.208 o 
   0   5  18     374.594     362.858      10.189 o 
   0   5  19     104.419     101.722       6.496 o 
   0   5  21     234.697     229.549      10.504 o 
   0   5  23     169.119     142.225      12.085 o 
   0   5  24     169.751     168.973      18.156 o 
   0   6   0   14782.762   14820.380     336.515 o 
   0   6   1    4560.708    4401.732      99.780 o 
   0   6   2     354.239     349.876       8.151 o 
   0   6   3   12750.044   12671.639     289.300 o 
   0   6   4    1650.852    1622.117      37.073 o 
   0   6   5    1612.441    1673.077      38.473 o 
   0   6   6    2571.630    2583.116      59.579 o 
   0   6   7       8.601      10.305       1.333 o 
   0   6   8     331.386     328.979       8.173 o 
   0   6  10    1286.259    1299.050      30.022 o 
   0   6  11     193.916     200.729       5.472 o 
   0   6  12       3.116       6.338       2.094 o 
   0   6  13    2548.323    2559.235      58.504 o 
   0   6  15    1108.720    1101.614      26.226 o 
   0   6  16    1332.558    1323.996      31.095 o 
   0   6  17    1377.823    1349.203      31.965 o 
   0   6  18      95.284     105.295       5.655 o 
   0   6  19     263.420     270.447      10.943 o 
   0   6  20      76.270      80.600       6.580 o 
   0   6  21     562.591     569.517      19.728 o 
   0   6  22      83.169      76.432       9.706 o 
   0   6  23      65.006      61.535      11.740 o 
   0   6  24     139.743     138.704      18.082 o 
   0   7   1    1012.703    1018.537      23.239 o 
   0   7   2   10189.830   10014.314     226.373 o 
   0   7   3    3881.549    3904.523      88.853 o 
   0   7   4    1351.336    1363.487      31.184 o 
   0   7   5    3127.256    3205.770      73.955 o 
   0   7   6    1640.404    1686.927      39.086 o 
   0   7   7    3527.679    3552.480      81.437 o 
   0   7   8    5133.401    5242.866     121.852 o 
   0   7   9    4943.378    4993.702     115.189 o 
   0   7  10      83.945      90.933       2.955 o 
   0   7  11    2621.940    2659.445      60.802 o 
   0   7  12    1373.639    1381.642      31.868 o 
   0   7  13    1126.596    1134.013      26.595 o 
   0   7  14     640.758     652.058      16.213 o 
   0   7  15     221.365     221.906       7.759 o 
   0   7  16     688.875     697.686      18.252 o 
   0   7  17      73.547      77.386       4.958 o 
   0   7  18     827.793     819.735      20.980 o 
   0   7  19      74.562      80.623       5.917 o 
   0   7  20      52.789      51.733       7.019 o 
   0   7  21     252.559     245.836       9.917 o 
   0   7  22     167.366     169.289      11.192 o 
   0   7  23     247.850     250.929      18.845 o 
   0   8   0    1688.262    1771.183      40.975 o 
   0   8   1    5851.183    5744.081     130.114 o 
   0   8   2     325.186     337.182       7.877 o 
   0   8   3    5138.155    5102.787     116.640 o 
   0   8   4    3118.656    3092.855      71.168 o 
   0   8   5    2367.635    2371.954      55.051 o 
   0   8   6    4024.076    4073.029      93.957 o 
   0   8   7    1121.644    1125.618      25.936 o 
   0   8   8       1.394       7.742       1.587 o 
   0   8   9     286.665     283.094       7.724 o 
   0   8  10    2338.714    2392.359      55.187 o 
   0   8  11    1303.125    1334.236      30.646 o 
   0   8  12     415.851     426.483      10.422 o 
   0   8  13    1243.370    1249.021      28.900 o 
   0   8  14     758.003     752.375      19.586 o 
   0   8  15     247.508     248.561       6.967 o 
   0   8  16     410.045     412.509      11.413 o 
   0   8  17    2155.416    2166.371      51.387 o 
   0   8  18       9.815      20.520       4.939 o 
   0   8  19    1112.993    1100.581      28.482 o 
   0   8  21     112.272     124.612       8.749 o 
   0   9   1     590.448     591.180      13.598 o 
   0   9   2    4107.601    4211.788      95.516 o 
   0   9   3     626.328     607.118      14.089 o 
   0   9   4    3348.494    3341.702      76.187 o 
   0   9   5    3104.656    3152.435      71.796 o 
   0   9   6    2459.250    2506.069      57.468 o 
   0   9   7    4090.970    4107.725      94.522 o 
   0   9   8     970.277     975.921      22.405 o 
   0   9   9    5306.742    5324.543     122.418 o 
   0   9  10     262.515     269.707       7.019 o 
   0   9  11    2165.009    2191.549      50.033 o 
   0   9  12    1132.108    1120.377      26.063 o 
   0   9  13      30.499      29.712       2.708 o 
   0   9  14      52.869      58.228       3.492 o 
   0   9  15     187.150     191.210       6.192 o 
   0   9  16      41.278      39.403       4.389 o 
   0   9  17     442.921     452.054      12.809 o 
   0   9  18     125.773     126.944       6.606 o 
   0   9  19     335.319     327.021      11.534 o 
   0   9  20      50.588      52.300       7.102 o 
   0   9  21     593.932     589.860      19.675 o 
   0   9  22     168.304     137.316      12.768 o 
   0   9  23     137.803     146.326      16.223 o 
   0  10   0     579.696     590.503      14.307 o 
   0  10   1    6828.859    6772.134     153.475 o 
   0  10   2    2661.048    2678.514      60.800 o 
   0  10   3    2192.205    2236.106      50.933 o 
   0  10   4    4640.373    4678.291     106.340 o 
   0  10   5     188.402     188.164       5.051 o 
   0  10   6    2105.553    2114.187      48.612 o 
   0  10   7    1022.204    1006.390      23.156 o 
   0  10   8     363.416     362.646       8.828 o 
   0  10   9      21.787      25.357       1.950 o 
   0  10  10     153.327     155.772       4.701 o 
   0  10  11     788.941     804.069      19.064 o 
   0  10  12     804.535     803.956      19.727 o 
   0  10  13    1250.382    1241.828      28.843 o 
   0  10  14     544.111     545.526      14.173 o 
   0  10  15     633.709     635.449      17.796 o 
   0  10  16      18.665      16.753       4.465 o 
   0  10  17     809.855     804.548      21.179 o 
   0  10  18     471.286     459.330      13.236 o 
   0  10  19     427.149     427.155      13.639 o 
   0  10  20     218.912     222.820       9.422 o 
   0  10  21     266.699     268.006      11.747 o 
   0  11   1       1.124       4.421       1.296 o 
   0  11   2    1905.805    1922.082      43.731 o 
   0  11   3    1157.496    1155.733      26.579 o 
   0  11   4    5469.189    5574.090     127.416 o 
   0  11   5    3902.862    3899.536      89.684 o 
   0  11   6    4027.674    4016.653      92.300 o 
   0  11   7     240.244     242.100       6.418 o 
   0  11   8     740.388     744.686      17.294 o 
   0  11   9    2113.092    2125.808      48.465 o 
   0  11  10    1305.514    1310.124      30.029 o 
   0  11  11    1647.513    1647.278      37.832 o 
   0  11  12    3951.425    3995.063      91.469 o 
   0  11  13     656.801     652.662      17.099 o 
   0  11  14     173.467     181.255       6.362 o 
   0  11  15       8.549      12.934       4.117 o 
   0  11  16      38.937      48.445       4.952 o 
   0  11  18      82.065      81.592       7.819 o 
   0  11  19      32.274      33.679       6.379 o 
   0  11  20     148.995     152.487       8.771 o 
   0  11  21     167.910     165.083      10.359 o 
   0  11  22     145.784     114.618      15.756 o 
   0  11  23     157.026     118.539      34.793 o 
   0  12   0      31.571      40.456       2.243 o 
   0  12   1    3222.013    3269.181      74.228 o 
   0  12   2    2673.139    2682.886      60.913 o 
   0  12   3     192.518     200.031       5.410 o 
   0  12   4    9366.653    9312.059     211.957 o 
   0  12   5     540.023     554.371      12.974 o 
   0  12   6    1006.216    1024.206      23.552 o 
   0  12   7     445.257     442.753      10.588 o 
   0  12   8     146.848     153.423       4.207 o 
   0  12   9      34.252      34.753       2.245 o 
   0  12  10     907.449     880.331      20.610 o 
   0  12  11     331.633     332.207       9.083 o 
   0  12  12     816.179     822.578      20.194 o 
   0  12  13     367.252     372.051      10.491 o 
   0  12  14    2300.494    2279.382      52.592 o 
   0  12  15     161.342     161.161       6.422 o 
   0  12  17     477.703     488.615      14.175 o 
   0  12  18     460.539     455.063      14.955 o 
   0  12  19     323.031     333.687      11.012 o 
   0  12  20     464.106     456.650      16.661 o 
   0  12  21      35.414      32.091       9.914 o 
   0  13   1     597.339     589.584      13.878 o 
   0  13   2    3060.476    3110.891      70.657 o 
   0  13   3      68.484      68.685       2.429 o 
   0  13   4    5964.603    5992.420     136.495 o 
   0  13   5     440.237     444.964      10.933 o 
   0  13   6    4377.631    4346.631      98.708 o 
   0  13   7     502.872     497.183      11.840 o 
   0  13   8      25.418      24.436       2.185 o 
   0  13   9     616.871     604.111      14.285 o 
   0  13  10    2075.113    2037.993      46.670 o 
   0  13  11     244.861     252.645       6.778 o 
   0  13  12    2152.243    2144.172      49.364 o 
   0  13  13     236.759     245.273       6.829 o 
   0  13  14      64.800      73.341       4.738 o 
   0  13  17      13.764      23.545       5.805 o 
   0  13  18      73.684      84.877       8.248 o 
   0  13  19      37.029      54.747       7.169 o 
   0  13  20     145.964     150.076       9.738 o 
   0  13  22     452.554     443.338      33.050 o 
   0  14   0     110.262     131.114       4.927 o 
   0  14   1     266.938     272.035       6.771 o 
   0  14   2    4192.782    4186.954      95.692 o 
   0  14   3     129.432     130.065       3.993 o 
   0  14   4    7915.842    7842.386     178.541 o 
   0  14   5      75.209      76.965       2.721 o 
   0  14   6     538.045     538.024      12.913 o 
   0  14   7     185.241     189.301       5.115 o 
   0  14   8      27.502      28.180       2.416 o 
   0  14   9      68.108      65.372       3.219 o 
   0  14  10     209.315     208.407       6.031 o 
   0  14  11     210.851     213.844       6.741 o 
   0  14  12     568.734     560.912      15.707 o 
   0  14  13      63.587      66.989       4.918 o 
   0  14  14    1884.004    1869.543      44.191 o 
   0  14  15     101.219     108.054       6.279 o 
   0  14  16     222.187     233.380       8.849 o 
   0  14  17     218.955     237.542       9.060 o 
   0  14  18     259.947     265.397      10.103 o 
   0  14  19      17.547      25.943       7.961 o 
   0  14  20     613.170     585.251      26.622 o 
   0  15   1      54.854      58.583       2.466 o 
   0  15   2     973.773     966.172      22.273 o 
   0  15   3      12.044      14.364       2.136 o 
   0  15   4    3113.236    3135.347      71.478 o 
   0  15   6    5099.275    5059.601     115.320 o 
   0  15   7      67.758      64.464       3.054 o 
   0  15   8     192.598     186.508       5.456 o 
   0  15   9     258.501     253.076       6.900 o 
   0  15  10     569.703     559.142      14.148 o 
   0  15  11     107.881     114.092       4.681 o 
   0  15  12    2487.503    2450.991      56.741 o 
   0  15  13      19.859      19.733       4.666 o 
   0  15  14      61.677      78.726       6.223 o 
   0  15  18      49.006      45.642       8.470 o 
   0  15  20      93.530      92.835      10.682 o 
   0  16   0      18.611      33.737       3.409 o 
   0  16   1      13.244      16.489       2.352 o 
   0  16   2    3037.524    3050.978      69.462 o 
   0  16   3     229.191     232.807       6.085 o 
   0  16   4    4649.158    4681.845     106.870 o 
   0  16   5      29.330      29.839       2.699 o 
   0  16   6     230.356     232.621       6.427 o 
   0  16   7      45.559      44.653       2.802 o 
   0  16   8      73.155      76.078       3.552 o 
   0  16   9      48.480      45.040       3.426 o 
   0  16  10     400.443     397.176      10.659 o 
   0  16  11      88.815      96.424       4.579 o 
   0  16  12     535.506     531.766      14.707 o 
   0  16  14    1643.647    1671.333      40.098 o 
   0  16  15      62.142      57.037       6.304 o 
   0  16  16     276.036     294.003      10.246 o 
   0  16  18     185.748     181.565      13.163 o 
   0  16  20     395.723     421.284      18.505 o 
   0  17   2       8.950       9.490       2.591 o 
   0  17   3      10.671      12.071       2.747 o 
   0  17   4    1860.500    1868.482      42.997 o 
   0  17   5     149.520     154.580       5.151 o 
   0  17   6    1177.523    1157.600      27.100 o 
   0  17   7     169.545     169.717       5.324 o 
   0  17   8     322.415     312.907       8.418 o 
   0  17   9      65.873      65.920       3.837 o 
   0  17  10     844.813     828.553      20.786 o 
   0  17  11     101.860     106.378       5.622 o 
   0  17  12    1618.060    1642.725      39.100 o 
   0  17  13      16.994      16.299       5.346 o 
   0  17  14       8.574      19.437       5.586 o 
   0  18   1     470.625     461.076      12.980 o 
   0  18   2    1902.922    1913.750      44.246 o 
   0  18   3     132.528     131.179       5.030 o 
   0  18   4    2295.166    2278.524      52.708 o 
   0  18   5      42.391      42.170       3.700 o 
   0  18   6     141.204     139.826       5.591 o 
   0  18   7     164.648     160.584       5.350 o 
   0  18   8      22.282      21.069       3.592 o 
   0  18  10     303.907     310.019      10.410 o 
   0  18  11     150.275     143.310       6.764 o 
   0  18  12     563.272     538.529      16.970 o 
   0  18  13     123.473     132.822       7.108 o 
   0  18  14     721.995     735.434      23.125 o 
   0  18  16      96.892     119.539       8.825 o 
   0  18  17     136.950     145.977      10.766 o 
   0  18  18     176.515     163.993      15.330 o 
   0  18  19      42.772      69.980      17.780 o 
   0  19   1      79.174      83.835       4.242 o 
   0  19   2     501.408     491.565      13.148 o 
   0  19   3      62.829      62.180       4.365 o 
   0  19   4    1179.891    1183.912      28.219 o 
   0  19   5     318.533     314.793       9.978 o 
   0  19   6    1141.682    1143.479      27.740 o 
   0  19   7     467.000     452.749      13.860 o 
   0  19   8      65.615      63.369       5.207 o 
   0  19   9     384.425     376.330      11.567 o 
   0  19  10     395.069     388.365      12.781 o 
   0  19  11     108.523     110.673       7.205 o 
   0  19  12     677.988     677.253      19.173 o 
   0  19  13     246.345     258.209       9.878 o 
   0  20   0     140.991     155.524       9.025 o 
   0  20   1     661.119     651.229      17.797 o 
   0  20   2     770.117     767.805      19.830 o 
   0  20   3     335.662     350.913      11.742 o 
   0  20   4    1033.415    1035.162      25.522 o 
   0  20   5     295.239     286.176      11.350 o 
   0  20   7      30.024      26.473       5.267 o 
   0  20   8      22.324      32.158       5.491 o 
   0  20   9      30.734      26.180       5.676 o 
   0  20  10      82.425      78.633       8.299 o 
   0  20  12     230.038     232.728       9.931 o 
   0  20  13     312.685     326.813      12.013 o 
   0  20  14     257.493     271.676      11.302 o 
   0  20  15     166.342     173.593      13.077 o 
   0  20  17     156.846     164.940      20.103 o 
   0  20  18      42.719      73.240      19.898 o 
   0  21   1     110.379     113.423       6.357 o 
   0  21   2     163.335     163.189       7.182 o 
   0  21   3      33.751      36.921       5.868 o 
   0  21   4     396.017     402.723      12.478 o 
   0  21   5     769.375     759.032      23.309 o 
   0  21   6     353.718     355.491      13.057 o 
   0  21   7     470.171     459.813      14.028 o 
   0  21   8      31.945      30.725       6.518 o 
   0  21   9     292.811     304.609      11.139 o 
   0  21  10     195.615     188.147       9.322 o 
   0  21  11     228.367     238.445      11.819 o 
   0  21  12     368.221     356.643      15.770 o 
   0  21  13     421.626     412.009      14.109 o 
   0  21  14      85.233      91.305      10.765 o 
   0  22   0      26.090      32.691       9.182 o 
   0  22   1     826.282     842.645      23.098 o 
   0  22   2     170.323     171.039       8.615 o 
   0  22   3     354.771     362.021      14.926 o 
   0  22   4     109.256     112.002       7.769 o 
   0  22   5      81.376      68.509       7.344 o 
   0  22   6      93.647      95.698       7.694 o 
   0  22   7     124.960     123.769       8.462 o 
   0  22   9      26.601      34.362       8.903 o 
   0  22  10     208.734     201.338      10.662 o 
   0  22  11      70.051      69.560       9.000 o 
   0  22  12     155.279     166.096      10.649 o 
   0  22  13      92.016     101.288      11.196 o 
   0  22  14      67.631      72.666      15.278 o 
   0  22  15     367.855     371.927      19.506 o 
   0  23   1      40.558      53.389       8.176 o 
   0  23   2     575.878     579.925      18.772 o 
   0  23   3      61.873      56.576       8.089 o 
   0  23   4     409.889     407.586      14.824 o 
   0  23   5     682.163     680.525      21.798 o 
   0  23   6      69.579      61.977       8.064 o 
   0  23   7     201.309     184.207      10.906 o 
   0  23   8     369.466     367.147      16.307 o 
   0  23   9     457.465     449.928      18.553 o 
   0  23  11     207.782     186.771      11.470 o 
   0  23  12     141.238     163.817      12.683 o 
   0  23  13     292.600     320.869      21.010 o 
   0  24   0     589.513     609.730      29.646 o 
   0  24   1     250.053     257.799      13.271 o 
   0  24   2      30.698      37.302       8.467 o 
   0  24   3     396.582     403.690      13.932 o 
   0  24   4      97.774      87.603      10.101 o 
   0  24   5     482.544     492.753      17.981 o 
   0  24   6     233.422     244.515      14.338 o 
   0  24   9      70.436      67.468      14.598 o 
   0  24  10     151.610     147.104      12.736 o 
   0  24  13     161.907     172.158      19.569 o 
   0  25   2     186.938     192.667      14.526 o 
   0  25   5     650.539     653.807      26.472 o 
   0  25   7     297.989     303.908      17.376 o 
   0  25   8     441.160     406.682      21.681 o 
   0  25   9     153.208     144.315      13.517 o 
   0  25  11      96.451     133.505      20.176 o 
   0  26   0     520.137     515.851      22.277 o 
   0  26   1      98.215      99.960      13.207 o 
   0  26   3     431.108     466.212      17.806 o 
   0  26   6     146.515     144.529      12.974 o 
   0  26  10      93.243      88.110      18.461 o 
   0  27   2     317.978     287.020      15.378 o 
   0  27   5     182.713     196.321      16.185 o 
   0  27   8     284.783     307.291      29.776 o 
   0  28   0     326.396     362.531      52.471 o 
   0  28   2      79.320      91.498      15.916 o 
   0  28   3     145.480     159.615      16.674 o 
   0  28   6      93.679      72.918      24.022 o 
   1   0   1     114.462      83.570       3.987 o 
   1   0   3   20482.211   21191.064     479.513 o 
   1   0   5    8341.016    7917.644     181.189 o 
   1   0   7    6799.941    6706.580     154.235 o 
   1   0   9     809.382     812.497      19.204 o 
   1   0  11    3830.535    3873.816      90.364 o 
   1   0  13    5431.818    5447.585     128.422 o 
   1   0  15     323.893     318.720       9.840 o 
   1   0  17     652.204     648.363      17.019 o 
   1   0  19     467.911     458.933      14.966 o 
   1   0  21     260.132     248.424      20.629 o 
   1   0  23     298.302     259.930      17.094 o 
   1   1   0      86.823      51.902       2.718 o 
   1   1   1      30.531      31.050       1.002 o 
   1   1   2    3563.466    3509.949      79.891 o 
   1   1   3   35465.414   38960.098     900.211 o 
   1   1   4     734.125     776.831      17.752 o 
   1   1   5   18567.297   18450.865     415.502 o 
   1   1   6    4929.417    4924.583     111.629 o 
   1   1   7     393.159     389.278       9.142 o 
   1   1   8      58.096      57.365       1.821 o 
   1   1   9    1181.477    1207.364      27.556 o 
   1   1  10     490.443     503.523      11.787 o 
   1   1  11    4408.507    4463.975     101.626 o 
   1   1  13    1155.011    1150.937      26.947 o 
   1   1  14      94.314      98.187       3.526 o 
   1   1  15    2036.196    2009.294      46.062 o 
   1   1  16      69.098      72.450       3.560 o 
   1   1  17     177.759     182.585       6.206 o 
   1   1  18      96.538      93.266       5.031 o 
   1   1  19     745.556     723.733      19.396 o 
   1   1  20      11.651      21.356       5.833 o 
   1   1  21    1234.101    1199.009      31.923 o 
   1   1  22      24.493      25.847       7.947 o 
   1   1  23     242.210     229.727      17.015 o 
   1   2   0    4882.154    4536.124     104.389 o 
   1   2   1    7195.059    7475.124     169.274 o 
   1   2   2    1163.635    1287.265      29.468 o 
   1   2   3    1803.173    1696.935      38.697 o 
   1   2   4    1694.879    1745.723      39.787 o 
   1   2   5   17888.523   17517.531     397.402 o 
   1   2   6    3268.465    3310.296      75.205 o 
   1   2   7     134.768     137.883       3.970 o 
   1   2   8    1414.152    1388.609      31.656 o 
   1   2   9       1.029       4.336       1.309 o 
   1   2  10     119.964     129.814       4.184 o 
   1   2  11    9851.809    9819.457     224.351 o 
   1   2  12    1076.556    1075.973      24.756 o 
   1   2  13    5985.150    6004.944     138.129 o 
   1   2  14    1295.657    1301.182      30.171 o 
   1   2  15      29.379      34.883       2.763 o 
   1   2  16      23.689      25.501       3.163 o 
   1   2  17     405.721     409.395      10.830 o 
   1   2  18     141.379     149.180       6.025 o 
   1   2  19     560.980     559.371      17.499 o 
   1   2  20     209.745     203.042       8.516 o 
   1   2  21     115.432     110.258       8.023 o 
   1   2  23     183.562     180.270      14.103 o 
   1   2  24      71.116      62.860      16.996 o 
   1   3   0    3147.911    2847.201      64.788 o 
   1   3   1    2316.088    2253.211      51.406 o 
   1   3   2    5856.076    5628.192     127.823 o 
   1   3   3   18473.611   18493.291     416.204 o 
   1   3   4    1565.696    1651.103      37.665 o 
   1   3   5   11421.206   11009.140     248.908 o 
   1   3   6    2209.240    2203.357      50.135 o 
   1   3   7      50.646      51.514       2.004 o 
   1   3   8     892.811     876.314      20.142 o 
   1   3   9    3918.187    3983.684      90.978 o 
   1   3  10     305.020     306.499       7.438 o 
   1   3  11    1060.352    1049.413      24.127 o 
   1   3  13    3346.236    3374.011      76.968 o 
   1   3  14     154.054     164.204       4.752 o 
   1   3  15     195.188     203.830       6.048 o 
   1   3  16     645.577     644.645      15.937 o 
   1   3  17       2.978      16.285       3.838 o 
   1   3  18     101.895     103.452       6.173 o 
   1   3  19     996.892     979.080      25.038 o 
   1   3  20     227.073     231.364       9.653 o 
   1   3  21    1303.979    1279.598      33.682 o 
   1   3  22     184.324     168.024      11.156 o 
   1   3  23      67.764      70.201      12.776 o 
   1   3  24     126.164     117.757      17.220 o 
   1   4   0     706.021     713.996      16.359 o 
   1   4   1    9138.956    8778.428     198.449 o 
   1   4   2     814.775     801.863      18.438 o 
   1   4   3    3625.748    3451.689      78.595 o 
   1   4   4     207.459     216.436       5.222 o 
   1   4   5   10104.481    9908.592     224.549 o 
   1   4   6     503.217     496.785      11.495 o 
   1   4   7     291.255     280.887       6.699 o 
   1   4   8    5656.402    5574.090     127.105 o 
   1   4   9      37.138      37.652       1.721 o 
   1   4  10     451.217     448.233      10.605 o 
   1   4  11    5362.077    5403.829     123.628 o 
   1   4  12    2174.837    2171.764      49.544 o 
   1   4  13    1782.845    1757.209      40.978 o 
   1   4  14    1079.872    1079.420      25.202 o 
   1   4  16     273.320     280.791       8.050 o 
   1   4  17     525.866     517.317      13.594 o 
   1   4  18      97.790     106.606       5.757 o 
   1   4  19     171.894     179.018       7.349 o 
   1   4  20      83.397      83.484       6.599 o 
   1   4  21     132.224     135.334       9.327 o 
   1   4  22     223.171     221.020      11.847 o 
   1   5   0    9147.500    8937.856     201.908 o 
   1   5   1     333.839     344.748       7.982 o 
   1   5   2   11840.278   11585.815     261.474 o 
   1   5   3   18342.602   18351.012     417.881 o 
   1   5   4    4840.802    4789.902     109.750 o 
   1   5   5    3517.747    3572.519      81.127 o 
   1   5   6    3007.677    3051.491      69.769 o 
   1   5   7    1129.461    1132.360      26.029 o 
   1   5   8    1312.763    1332.109      30.402 o 
   1   5   9     505.832     502.735      11.871 o 
   1   5  10     563.017     552.282      12.917 o 
   1   5  11    2905.736    2945.431      67.316 o 
   1   5  12      17.565      19.062       2.243 o 
   1   5  13     961.669     958.737      22.287 o 
   1   5  14      49.521      54.777       3.228 o 
   1   5  15     582.362     583.057      14.431 o 
   1   5  16     738.815     724.551      17.837 o 
   1   5  18     957.279     951.780      23.935 o 
   1   5  19     516.285     516.730      14.162 o 
   1   5  20     688.595     693.907      22.180 o 
   1   5  21     232.645     243.860       9.873 o 
   1   5  22      62.471      58.179       8.394 o 
   1   5  24     196.212     163.680      18.900 o 
   1   6   0    1300.103    1442.237      32.902 o 
   1   6   1    6668.938    6507.942     147.290 o 
   1   6   2    5271.209    5249.929     120.011 o 
   1   6   3   10312.472    9873.164     224.544 o 
   1   6   4    1225.556    1267.412      29.158 o 
   1   6   5    9746.944    9720.166     224.500 o 
   1   6   6    2442.778    2444.515      56.575 o 
   1   6   7    1219.339    1214.957      28.020 o 
   1   6   8    1574.354    1554.069      35.775 o 
   1   6   9    1617.244    1636.520      37.571 o 
   1   6  10    2216.702    2245.115      51.617 o 
   1   6  11    1621.182    1638.268      37.457 o 
   1   6  12    3334.703    3324.987      75.786 o 
   1   6  13    1046.208    1033.266      24.081 o 
   1   6  14    1084.369    1076.599      25.232 o 
   1   6  15       9.886      14.165       3.549 o 
   1   6  16    1648.484    1637.253      39.286 o 
   1   6  17      39.549      45.419       4.418 o 
   1   6  19     101.105      97.453       6.348 o 
   1   6  20      18.448      19.174       6.124 o 
   1   6  22      67.163      74.895       8.875 o 
   1   7   0    3738.951    3860.699      87.667 o 
   1   7   1    6996.360    6858.280     155.439 o 
   1   7   2    6197.718    6040.035     136.768 o 
   1   7   3    8529.945    8300.534     188.598 o 
   1   7   4    6608.393    6479.565     149.294 o 
   1   7   5    1586.951    1583.636      36.254 o 
   1   7   6    6233.544    6195.346     142.678 o 
   1   7   7    3966.763    3976.836      91.478 o 
   1   7   8    1828.139    1858.361      42.516 o 
   1   7   9     498.215     518.592      12.304 o 
   1   7  10     246.620     247.327       6.495 o 
   1   7  11     930.442     935.493      21.900 o 
   1   7  12      22.250      25.337       2.460 o 
   1   7  13     516.876     521.093      13.036 o 
   1   7  14     361.934     369.479      12.331 o 
   1   7  15       1.673      10.982       3.590 o 
   1   7  16     483.586     487.726      13.818 o 
   1   7  17      23.347      25.698       5.274 o 
   1   7  18     497.823     504.562      14.346 o 
   1   7  19      14.498      20.441       5.823 o 
   1   7  20    1189.861    1189.514      31.538 o 
   1   7  22     323.805     302.371      13.030 o 
   1   8   0    2171.355    2127.484      48.375 o 
   1   8   1    1564.262    1589.103      36.289 o 
   1   8   2     518.578     519.478      11.980 o 
   1   8   3    2928.688    2990.281      68.005 o 
   1   8   4     305.824     287.545       7.021 o 
   1   8   5    3421.035    3477.471      80.936 o 
   1   8   6     303.470     311.579       7.466 o 
   1   8   7     497.055     501.898      11.853 o 
   1   8   8    3775.545    3867.582      89.335 o 
   1   8   9    4417.344    4499.494     104.157 o 
   1   8  10    2146.068    2167.753      50.566 o 
   1   8  11      97.491      98.478       3.423 o 
   1   8  12    3461.880    3438.770      78.955 o 
   1   8  13     846.139     851.660      20.296 o 
   1   8  14    1281.815    1262.380      30.508 o 
   1   8  15     261.605     271.938       8.971 o 
   1   8  16     547.629     544.728      15.891 o 
   1   8  17     111.399     119.511       6.665 o 
   1   8  18      40.772      38.522       5.695 o 
   1   8  19      85.513      88.625       6.583 o 
   1   8  20      53.216      61.260       7.821 o 
   1   9   0    4884.769    4923.459     111.581 o 
   1   9   1    7156.301    7023.069     159.096 o 
   1   9   2    4132.435    4176.116      94.900 o 
   1   9   3    1588.921    1585.780      36.144 o 
   1   9   4    5827.308    5745.152     130.948 o 
   1   9   5      15.393      18.756       1.480 o 
   1   9   6    2248.941    2238.966      50.965 o 
   1   9   7    3021.976    3042.995      69.332 o 
   1   9   8    2037.517    2064.282      47.591 o 
   1   9   9      64.354      72.492       2.674 o 
   1   9  10     612.222     604.675      14.373 o 
   1   9  11     368.418     375.457       9.731 o 
   1   9  12      34.373      38.959       2.790 o 
   1   9  13     624.483     624.183      15.619 o 
   1   9  14     269.975     272.507       8.468 o 
   1   9  15      76.355      80.445       4.522 o 
   1   9  16     783.284     801.609      21.034 o 
   1   9  17     531.915     531.157      15.162 o 
   1   9  18     493.184     486.827      14.065 o 
   1   9  20     381.107     379.605      12.987 o 
   1   9  22     430.968     411.374      16.989 o 
   1   9  23     145.653     134.041      30.559 o 
   1  10   0    1522.819    1561.245      35.592 o 
   1  10   1     802.117     847.446      19.475 o 
   1  10   2     877.663     861.623      19.733 o 
   1  10   3    2410.582    2389.532      54.317 o 
   1  10   4     192.723     200.006       5.246 o 
   1  10   5    1763.381    1789.202      41.100 o 
   1  10   6     662.815     641.204      15.050 o 
   1  10   8    1363.038    1378.482      31.908 o 
   1  10   9    4989.197    5029.080     115.052 o 
   1  10  10    2183.495    2198.860      50.233 o 
   1  10  11      12.524      18.505       2.561 o 
   1  10  12    2192.176    2166.055      49.821 o 
   1  10  13       7.733      12.715       3.159 o 
   1  10  14     371.357     370.151      12.286 o 
   1  10  15    1173.748    1156.376      27.696 o 
   1  10  16     560.154     569.647      15.578 o 
   1  10  17     133.957     154.772       7.195 o 
   1  10  18     230.398     257.087       9.281 o 
   1  10  19     241.364     230.862       9.130 o 
   1  10  22     126.056      96.140      14.571 o 
   1  11   0     531.974     532.207      12.462 o 
   1  11   1    6389.572    6317.654     144.515 o 
   1  11   2    4475.898    4474.756     101.564 o 
   1  11   3      31.298      30.205       1.612 o 
   1  11   4    5669.396    5640.311     128.984 o 
   1  11   5     513.612     497.813      12.321 o 
   1  11   6     462.021     481.115      11.597 o 
   1  11   7    5198.336    5261.229     120.231 o 
   1  11   8     548.314     549.717      13.060 o 
   1  11  10     368.964     366.226       9.387 o 
   1  11  11     510.909     516.164      13.412 o 
   1  11  12       6.104      11.903       2.894 o 
   1  11  13     267.604     269.767       7.331 o 
   1  11  14     236.175     235.522       6.813 o 
   1  11  15      20.109      29.158       4.552 o 
   1  11  16     218.696     221.427       9.789 o 
   1  11  17     919.565     902.496      23.836 o 
   1  11  18     399.627     419.505      15.190 o 
   1  11  19     131.919     135.286       7.793 o 
   1  11  20     392.182     409.061      12.946 o 
   1  11  21      44.410      38.231       9.191 o 
   1  11  22     195.751     178.290      22.439 o 
   1  12   0    2070.576    2099.965      47.778 o 
   1  12   1       2.124       6.473       1.487 o 
   1  12   2       7.169      10.619       1.505 o 
   1  12   3     525.197     523.351      12.220 o 
   1  12   4     306.858     291.763       7.106 o 
   1  12   5     305.296     293.200       7.463 o 
   1  12   6     141.108     142.003       3.963 o 
   1  12   7     424.566     429.480      10.576 o 
   1  12   8     336.036     343.139       9.017 o 
   1  12   9    4344.707    4354.829      99.600 o 
   1  12  10     837.256     824.762      19.926 o 
   1  12  11     145.709     148.692       5.015 o 
   1  12  12     818.353     815.481      20.722 o 
   1  12  13     329.255     334.025      10.917 o 
   1  12  14     392.020     402.480      11.970 o 
   1  12  15    1254.154    1246.025      30.083 o 
   1  12  16     223.277     227.188       8.101 o 
   1  12  17     136.887     141.311       7.684 o 
   1  12  18      91.427      99.810       7.707 o 
   1  12  19      31.857      28.889       7.381 o 
   1  13   0    1622.565    1619.144      36.877 o 
   1  13   1    8554.836    8647.148     197.339 o 
   1  13   2     171.421     169.749       4.813 o 
   1  13   3     268.150     275.474       6.979 o 
   1  13   4     656.527     655.967      15.560 o 
   1  13   5     223.906     221.127       5.763 o 
   1  13   6     735.644     737.346      17.318 o 
   1  13   7    7140.828    7114.349     163.263 o 
   1  13   8     326.390     323.724       8.440 o 
   1  13   9     208.608     201.979       5.694 o 
   1  13  11     510.675     509.650      13.178 o 
   1  13  12      53.757      60.046       3.961 o 
   1  13  13      40.446      43.160       5.023 o 
   1  13  14     201.137     205.203       7.432 o 
   1  13  16      76.038      73.684       5.610 o 
   1  13  17    1347.762    1356.328      34.119 o 
   1  13  19     298.141     315.248      11.602 o 
   1  13  20     183.247     175.783       9.887 o 
   1  14   0     346.344     353.941       8.822 o 
   1  14   1     414.010     435.327      10.496 o 
   1  14   2       3.848       9.806       1.917 o 
   1  14   3     200.266     202.595       5.317 o 
   1  14   5     835.675     801.840      18.646 o 
   1  14   6       9.435       7.623       2.240 o 
   1  14   7     669.622     669.992      16.070 o 
   1  14   8     135.341     136.901       4.405 o 
   1  14   9    4895.826    4882.012     111.938 o 
   1  14  10     149.554     154.224       4.866 o 
   1  14  11     506.819     514.458      13.749 o 
   1  14  12     132.160     128.472       5.242 o 
   1  14  13     274.842     271.990       8.548 o 
   1  14  14     126.400     124.426       6.084 o 
   1  14  15    1254.788    1257.201      31.067 o 
   1  14  17     148.678     158.676      11.084 o 
   1  14  18      51.187      54.289       8.277 o 
   1  15   0     110.358     108.323       3.660 o 
   1  15   1    7116.952    7193.273     163.675 o 
   1  15   2     338.610     339.275       8.581 o 
   1  15   3     512.441     503.104      12.260 o 
   1  15   4     352.463     347.267       9.189 o 
   1  15   5     624.514     613.989      14.736 o 
   1  15   6      97.244      95.528       3.452 o 
   1  15   7    4596.956    4554.115     104.214 o 
   1  15   8      64.546      60.831       3.421 o 
   1  15   9     114.475     116.100       4.972 o 
   1  15  11     117.728     121.271       4.629 o 
   1  15  12     158.249     161.296       5.951 o 
   1  15  13      16.188      15.937       4.785 o 
   1  15  14      95.180      95.616       5.596 o 
   1  15  15      42.454      38.892       5.608 o 
   1  15  16      31.461      27.527       6.383 o 
   1  15  17    1225.309    1192.448      31.015 o 
   1  15  19     150.235     151.952      10.508 o 
   1  16   0     291.115     294.090       7.990 o 
   1  16   2      15.943      16.654       2.417 o 
   1  16   3     433.345     421.981      10.623 o 
   1  16   4     205.618     208.540       6.071 o 
   1  16   5     463.229     443.054      11.004 o 
   1  16   6      66.095      63.841       3.098 o 
   1  16   7    1120.792    1103.678      25.931 o 
   1  16   9    2778.488    2761.478      63.764 o 
   1  16  11      47.650      42.345       4.113 o 
   1  16  12     109.501     102.781       6.185 o 
   1  16  13     709.751     724.032      21.118 o 
   1  16  15    1606.336    1614.501      41.161 o 
   1  17   0     446.636     450.514      11.341 o 
   1  17   1    4881.732    4886.395     111.882 o 
   1  17   2      65.993      67.236       3.371 o 
   1  17   3      40.621      38.372       3.128 o 
   1  17   4      52.312      50.618       3.423 o 
   1  17   5     689.450     677.129      16.598 o 
   1  17   6      41.185      41.269       3.304 o 
   1  17   7    4601.347    4570.836     104.870 o 
   1  17   8     197.250     191.818       5.905 o 
   1  17   9     116.433     120.173       4.899 o 
   1  17  10      65.843      66.408       4.571 o 
   1  17  11      27.109      30.921       4.887 o 
   1  17  12     156.077     158.269       6.801 o 
   1  17  13     129.328     140.711       7.249 o 
   1  17  15      60.636      72.523       6.660 o 
   1  17  17     899.722     905.368      25.738 o 
   1  17  18      37.442      50.651      10.559 o 
   1  17  19     198.680     207.595      17.608 o 
   1  18   0      12.794      14.808       3.142 o 
   1  18   3      76.068      76.303       4.034 o 
   1  18   5     138.863     135.485       4.939 o 
   1  18   6      13.513      14.909       3.445 o 
   1  18   7     528.301     517.508      13.828 o 
   1  18   8     297.775     296.849       9.162 o 
   1  18   9    1427.294    1392.829      34.887 o 
   1  18  10     534.484     528.399      14.488 o 
   1  18  11     195.806     194.618       8.599 o 
   1  18  12      80.845      65.989       7.161 o 
   1  18  13     126.920     126.991       7.537 o 
   1  18  15    1037.203    1062.191      28.241 o 
   1  18  16     222.969     229.414      10.780 o 
   1  18  17      24.593      44.199      11.561 o 
   1  19   0     676.888     681.241      16.990 o 
   1  19   1    2393.177    2412.358      55.786 o 
   1  19   2     290.231     303.075      10.124 o 
   1  19   3      49.758      52.072       4.030 o 
   1  19   4     304.515     301.601       8.608 o 
   1  19   5      48.596      46.414       4.161 o 
   1  19   6     647.461     647.511      17.626 o 
   1  19   7    1802.373    1767.843      41.771 o 
   1  19   8     149.532     163.786       6.795 o 
   1  19   9      91.320      95.713       7.068 o 
   1  19  11      41.718      29.451       6.097 o 
   1  19  14     109.781     121.929       8.497 o 
   1  19  15       9.308      26.645       8.427 o 
   1  19  16      74.929     102.416      11.551 o 
   1  19  17     315.938     302.194      20.438 o 
   1  20   0     546.949     560.879      15.150 o 
   1  20   1      33.110      28.051       4.814 o 
   1  20   3     509.443     524.359      13.991 o 
   1  20   4     142.846     142.850       6.178 o 
   1  20   5     625.398     616.454      18.625 o 
   1  20   7      84.910      74.709       5.987 o 
   1  20   8     239.325     231.289       8.357 o 
   1  20   9     900.901     882.531      22.898 o 
   1  20  10     510.771     504.977      18.016 o 
   1  20  11     100.073      95.191       8.642 o 
   1  20  12     433.441     449.712      14.665 o 
   1  20  13      68.406      65.038       8.540 o 
   1  20  14      78.613      86.182       9.822 o 
   1  20  15     184.134     181.793      11.584 o 
   1  20  16     124.528     128.418      14.283 o 
   1  20  17       7.046      60.847      18.512 o 
   1  21   0     982.358    1013.324      26.437 o 
   1  21   1    1048.306    1053.706      28.442 o 
   1  21   2     339.550     334.100      10.459 o 
   1  21   4     945.807     939.595      25.891 o 
   1  21   6     256.126     260.711       9.455 o 
   1  21   7    1036.467    1028.956      31.015 o 
   1  21   8     183.832     177.984       8.358 o 
   1  21  10      46.934      53.815       7.694 o 
   1  21  11     116.013     121.319       8.962 o 
   1  21  13      34.974      31.391       9.809 o 
   1  21  14      75.381      87.141      11.360 o 
   1  21  16     173.415     179.824      20.674 o 
   1  22   0     229.791     234.700      10.215 o 
   1  22   1      55.432      56.708       6.617 o 
   1  22   3     248.474     237.850      10.036 o 
   1  22   5     301.076     287.483      10.892 o 
   1  22   6     103.277     102.902       7.864 o 
   1  22   8     488.117     496.560      16.575 o 
   1  22   9     354.677     361.270      14.056 o 
   1  22  10     277.077     278.804      11.837 o 
   1  22  12     220.239     232.696      12.510 o 
   1  22  14     233.842     256.932      17.986 o 
   1  22  15     144.271     121.142      22.479 o 
   1  23   0     600.641     618.891      17.787 o 
   1  23   1     397.126     415.463      13.234 o 
   1  23   2     185.538     184.808      10.915 o 
   1  23   4     691.646     672.587      20.251 o 
   1  23   5      99.466      95.060       8.425 o 
   1  23   6     402.309     393.330      13.343 o 
   1  23   7      96.350      89.089       8.986 o 
   1  23   8     280.587     281.732      12.031 o 
   1  23  11      41.356      51.156      15.430 o 
   1  24   0     125.537     139.798       9.316 o 
   1  24   3     306.991     299.661      11.693 o 
   1  24   5      88.854      93.616       9.912 o 
   1  24   6      39.844      52.859      11.510 o 
   1  24   7     100.821     113.421      10.997 o 
   1  24   8     206.810     217.653      12.516 o 
   1  24   9      54.025      49.848      11.170 o 
   1  24  10     304.539     310.843      15.954 o 
   1  24  12     282.900     272.317      20.392 o 
   1  24  13     107.874     107.391      26.211 o 
   1  25   0     292.189     280.159      13.708 o 
   1  25   2     283.784     277.450      12.775 o 
   1  25   3     394.894     401.976      16.343 o 
   1  25   4     281.244     278.012      13.243 o 
   1  25   5      39.684      34.427      10.313 o 
   1  25   6     133.520     125.141      11.328 o 
   1  25   7      35.151      52.480      16.013 o 
   1  25   8     311.535     295.072      17.383 o 
   1  25  11     100.734     119.369      22.386 o 
   1  26   0      30.016      51.715      11.392 o 
   1  26   1      58.492      49.057      11.310 o 
   1  26   3     113.436     136.874      12.055 o 
   1  26   5     227.361     219.899      14.009 o 
   1  26   7      64.865      78.129      18.340 o 
   1  26   8     142.419     169.763      26.534 o 
   1  26  10     247.673     231.392      23.532 o 
   1  27   0     122.788     113.086      18.005 o 
   1  27   2     115.069      87.299      14.131 o 
   1  27   3     401.286     380.850      19.933 o 
   1  27   4     199.416     211.625      19.982 o 
   1  27   5      51.180      93.910      17.681 o 
   1  28   1     234.871     265.634      18.283 o 
   1  28   5     152.054     150.060      23.259 o 
   2   0   0    8798.049    8224.769     188.189 o 
   2   0   2   12371.646   12831.068     293.438 o 
   2   0   4    2506.364    2599.984      60.755 o 
   2   0   6    3543.173    3666.603      84.502 o 
   2   0   8   14240.957   13833.340     316.618 o 
   2   0  10     788.661     775.906      18.967 o 
   2   0  12     608.719     608.195      15.077 o 
   2   0  14     770.761     760.747      19.062 o 
   2   0  16     191.227     189.007       8.148 o 
   2   0  18     189.764     171.707       8.292 o 
   2   0  20     704.563     700.919      27.907 o 
   2   0  22     494.247     485.715      22.794 o 
   2   0  24     231.771     231.020      44.430 o 
   2   1   0   29896.244   33577.863     759.264 o 
   2   1   1      30.226      33.814       1.129 o 
   2   1   2     157.467     169.558       4.052 o 
   2   1   3      12.913      15.442       0.836 o 
   2   1   4    1421.557    1437.295      32.813 o 
   2   1   5     172.129     171.672       4.209 o 
   2   1   6    8070.981    7910.987     179.003 o 
   2   1   7     141.661     142.183       3.966 o 
   2   1   8    2753.754    2751.188      62.439 o 
   2   1   9     228.020     230.997       5.667 o 
   2   1  10    4450.397    4491.573     101.945 o 
   2   1  11     101.928     106.533       3.197 o 
   2   1  12     226.745     228.176       6.484 o 
   2   1  13     560.837     548.093      13.729 o 
   2   1  14    1916.200    1885.299      43.391 o 
   2   1  15      37.937      48.757       3.272 o 
   2   1  16    2513.445    2456.650      57.138 o 
   2   1  17      13.021      20.040       3.645 o 
   2   1  18     429.965     427.423      13.094 o 
   2   1  20     338.848     340.199      11.391 o 
   2   1  22     150.519     150.673      12.308 o 
   2   2   0   19295.307   19574.316     440.001 o 
   2   2   1      20.502      25.212       0.873 o 
   2   2   2   13018.808   13019.833     293.258 o 
   2   2   3       6.744       6.296       0.765 o 
   2   2   4     248.836     237.303       5.648 o 
   2   2   5    1454.697    1489.688      33.912 o 
   2   2   6    6931.565    6742.234     153.106 o 
   2   2   7    1431.447    1404.518      32.023 o 
   2   2   8   15364.682   14955.946     339.193 o 
   2   2   9     416.496     417.604       9.837 o 
   2   2  10     563.493     548.194      12.807 o 
   2   2  11    1225.202    1235.239      28.302 o 
   2   2  12      46.755      51.202       2.557 o 
   2   2  13      12.600      16.456       2.455 o 
   2   2  14     698.407     701.619      16.760 o 
   2   2  15      75.648      85.098       3.820 o 
   2   2  16       7.144      13.517       3.154 o 
   2   2  17       4.665      13.870       3.957 o 
   2   2  18     654.625     650.591      17.644 o 
   2   2  20     407.559     409.996      12.331 o 
   2   2  21     315.016     292.841      13.982 o 
   2   2  22     209.676     203.048      10.338 o 
   2   3   0   22268.480   22751.789     513.072 o 
   2   3   1    7730.533    7597.319     171.862 o 
   2   3   2     525.897     549.055      12.626 o 
   2   3   3    1059.779    1135.841      26.020 o 
   2   3   4     549.257     567.965      13.055 o 
   2   3   5      67.434      71.262       1.993 o 
   2   3   6    6380.469    6313.027     143.107 o 
   2   3   7      88.302      87.479       2.674 o 
   2   3   8    2491.583    2508.287      57.423 o 
   2   3   9     396.010     393.361       9.314 o 
   2   3  10    2721.759    2745.191      62.380 o 
   2   3  11    1079.716    1054.450      24.222 o 
   2   3  12       8.248      14.794       2.139 o 
   2   3  13     288.351     297.301       7.823 o 
   2   3  14    1937.070    1929.461      44.932 o 
   2   3  15     707.966     713.229      17.479 o 
   2   3  16    3475.795    3473.866      80.599 o 
   2   3  17     286.669     278.573       9.991 o 
   2   3  18      55.044      60.696       5.451 o 
   2   3  19     408.704     413.136      13.048 o 
   2   3  22     280.867     277.552      11.188 o 
   2   4   0   10263.777   10216.281     230.610 o 
   2   4   1      18.885      16.804       0.850 o 
   2   4   2    9675.047    9295.246     210.087 o 
   2   4   3    1408.947    1376.457      31.419 o 
   2   4   4    1819.717    1828.692      41.627 o 
   2   4   5    6616.292    6541.227     148.556 o 
   2   4   6    2952.832    3021.710      68.730 o 
   2   4   7    5920.102    5871.353     133.631 o 
   2   4   8   14839.756   14602.844     331.791 o 
   2   4   9      25.919      28.891       1.735 o 
   2   4  10      39.790      45.932       2.171 o 
   2   4  11    1217.095    1210.754      27.788 o 
   2   4  13     754.307     758.000      17.852 o 
   2   4  14    2137.387    2116.280      48.624 o 
   2   4  15     103.177     106.822       4.389 o 
   2   4  16     406.473     402.129      12.680 o 
   2   4  17     718.886     724.365      19.692 o 
   2   4  18     676.165     674.049      18.063 o 
   2   4  19     151.903     158.071      10.796 o 
   2   4  21     155.489     140.958       9.363 o 
   2   4  22     115.815      87.658       8.792 o 
   2   4  23     112.747     103.691      15.947 o 
   2   5   0   12378.255   12133.832     273.834 o 
   2   5   1    2503.255    2383.806      54.261 o 
   2   5   2    2047.876    2086.769      47.587 o 
   2   5   3    2951.393    3028.479      68.926 o 
   2   5   4       5.249       8.059       1.000 o 
   2   5   5    2194.155    2247.270      51.225 o 
   2   5   6    8225.102    8055.975     184.369 o 
   2   5   7     262.807     256.448       6.324 o 
   2   5   8    1274.016    1295.377      29.788 o 
   2   5   9     793.350     801.084      18.447 o 
   2   5  10    3227.103    3239.540      73.972 o 
   2   5  11    1295.296    1276.743      29.702 o 
   2   5  13     688.668     681.710      16.599 o 
   2   5  14      82.232      83.031       4.028 o 
   2   5  15    1383.933    1397.793      32.656 o 
   2   5  16    1500.009    1481.384      35.974 o 
   2   5  17     993.310     979.119      24.543 o 
   2   5  18      95.393      94.647       5.988 o 
   2   5  19     423.572     417.172      14.320 o 
   2   5  20      12.985      21.328       6.858 o 
   2   5  22      93.552      88.357       8.935 o 
   2   6   0    1479.888    1583.388      36.147 o 
   2   6   1     305.213     314.895       7.366 o 
   2   6   2    4889.392    4842.583     110.429 o 
   2   6   3    3171.429    3166.071      71.978 o 
   2   6   4    1542.792    1507.041      34.487 o 
   2   6   5    3917.374    3882.430      88.284 o 
   2   6   6    1299.513    1324.369      30.207 o 
   2   6   7    9367.440    9208.593     211.086 o 
   2   6   8    4566.888    4657.157     106.010 o 
   2   6   9    1875.736    1881.819      43.157 o 
   2   6  10     441.200     445.825      11.306 o 
   2   6  11     857.053     845.675      19.631 o 
   2   6  12      34.595      37.958       2.755 o 
   2   6  13     222.599     219.053       7.054 o 
   2   6  14    1558.952    1559.440      36.414 o 
   2   6  15     200.456     208.733       6.532 o 
   2   6  16      71.185      69.680       4.904 o 
   2   6  17     446.663     451.484      15.417 o 
   2   6  18     436.718     452.105      12.987 o 
   2   6  19     129.381     124.514       6.962 o 
   2   6  21     444.160     441.768      13.993 o 
   2   6  23     402.292     376.761      20.892 o 
   2   7   0    7017.790    6913.172     156.798 o 
   2   7   1    7061.859    6903.864     156.184 o 
   2   7   2    1096.786    1139.959      26.036 o 
   2   7   3    2092.212    2129.346      49.237 o 
   2   7   4     587.184     585.302      13.638 o 
   2   7   5     249.411     257.615       6.271 o 
   2   7   6    3962.636    4031.919      92.726 o 
   2   7   7      12.456      12.814       1.638 o 
   2   7   8     698.064     715.999      16.543 o 
   2   7   9      79.344      88.703       3.005 o 
   2   7  10    1190.671    1191.410      27.478 o 
   2   7  11    2114.354    2127.078      48.863 o 
   2   7  12     603.763     604.201      15.120 o 
   2   7  13    1877.188    1863.484      42.970 o 
   2   7  14      19.009      19.355       3.333 o 
   2   7  15    1301.832    1295.823      30.941 o 
   2   7  16     969.901     946.449      25.450 o 
   2   7  17     906.501     900.928      23.053 o 
   2   7  19     540.004     541.239      15.256 o 
   2   7  20      31.430      25.660       6.972 o 
   2   8   0    3080.016    3144.554      71.651 o 
   2   8   1    1252.343    1222.562      27.982 o 
   2   8   2     169.920     168.183       4.609 o 
   2   8   3    6570.440    6614.059     150.522 o 
   2   8   4    6136.177    6072.417     138.968 o 
   2   8   5    1944.003    2000.617      45.881 o 
   2   8   6    1281.868    1320.397      30.953 o 
   2   8   7    4881.969    4949.924     113.541 o 
   2   8   8     988.154     989.714      23.012 o 
   2   8   9    3420.369    3457.822      78.657 o 
   2   8  10    1516.846    1536.625      35.166 o 
   2   8  11    1819.749    1813.855      41.598 o 
   2   8  12     195.300     195.698       5.596 o 
   2   8  13      87.992      92.432       3.896 o 
   2   8  14     754.289     752.787      19.425 o 
   2   8  15      20.870      31.021       4.519 o 
   2   8  17     320.203     315.533      11.909 o 
   2   8  18     178.438     189.117       8.115 o 
   2   8  19     108.163     107.181       8.225 o 
   2   8  20      89.372      78.153       7.581 o 
   2   8  21     397.871     384.684      17.450 o 
   2   8  23     407.853     354.425      29.082 o 
   2   9   0    3540.684    3593.286      81.627 o 
   2   9   1    5842.208    5771.047     132.109 o 
   2   9   2    5250.632    5325.824     121.452 o 
   2   9   3    1878.999    1917.953      43.942 o 
   2   9   4    2400.511    2381.493      55.021 o 
   2   9   5     150.686     151.113       4.491 o 
   2   9   6    4819.839    4918.952     112.979 o 
   2   9   7     175.858     182.860       5.059 o 
   2   9   8     131.406     138.240       4.184 o 
   2   9   9     814.428     825.873      19.174 o 
   2   9  10     890.401     882.937      20.589 o 
   2   9  11    1551.789    1556.495      35.931 o 
   2   9  12    1489.714    1481.570      34.346 o 
   2   9  13     819.420     821.653      19.728 o 
   2   9  14     320.824     327.976       9.565 o 
   2   9  15    1648.843    1624.057      40.588 o 
   2   9  16     258.913     259.459       8.976 o 
   2   9  17     534.779     522.113      15.134 o 
   2   9  18     235.585     228.625       8.990 o 
   2   9  19     393.751     382.643      13.370 o 
   2   9  20     104.011      97.014       8.221 o 
   2   9  21     108.214     106.142       9.874 o 
   2  10   0    2724.444    2795.688      63.499 o 
   2  10   1    2165.965    2172.125      49.595 o 
   2  10   2     459.770     457.103      10.636 o 
   2  10   3    4164.298    4196.319      95.891 o 
   2  10   4   10711.206   10543.602     243.536 o 
   2  10   5    1422.959    1445.030      33.607 o 
   2  10   6     591.502     577.218      13.711 o 
   2  10   7    2141.423    2165.903      49.442 o 
   2  10   8     475.937     486.011      12.188 o 
   2  10   9    2760.486    2768.705      63.644 o 
   2  10  10    1619.710    1612.645      37.501 o 
   2  10  11    1353.848    1335.590      30.913 o 
   2  10  12     403.191     394.576      12.027 o 
   2  10  13       7.534      10.718       3.266 o 
   2  10  14     313.162     310.382       8.583 o 
   2  10  15      80.393      89.217       6.655 o 
   2  10  16     109.139     103.663       6.215 o 
   2  10  19     472.240     473.372      14.256 o 
   2  10  20     327.928     298.989      11.135 o 
   2  10  21     271.911     271.973      18.144 o 
   2  10  22      79.357      54.275      13.702 o 
   2  11   0       7.796       8.463       1.395 o 
   2  11   1    1671.339    1655.650      37.758 o 
   2  11   2    9372.035    9329.378     211.561 o 
   2  11   3     147.240     152.446       4.288 o 
   2  11   4     127.670     123.687       3.682 o 
   2  11   5     434.543     439.606      11.037 o 
   2  11   6    1619.739    1637.304      37.489 o 
   2  11   7     157.426     154.015       4.406 o 
   2  11   8     343.921     343.639       8.965 o 
   2  11   9     386.584     390.171      10.584 o 
   2  11  11    1213.780    1192.989      27.809 o 
   2  11  12    1538.633    1505.264      35.055 o 
   2  11  13     502.809     509.680      14.590 o 
   2  11  14     503.331     507.795      14.451 o 
   2  11  15     439.585     432.113      12.798 o 
   2  11  16      60.320      62.813       5.920 o 
   2  11  17     614.633     622.886      17.780 o 
   2  11  18     332.529     330.560      11.326 o 
   2  11  19     173.528     187.549       9.471 o 
   2  11  20     132.754     129.293       9.191 o 
   2  11  21      74.603      72.001      12.088 o 
   2  12   0     107.305     105.650       3.005 o 
   2  12   1     195.611     193.303       4.946 o 
   2  12   2     195.374     192.596       5.472 o 
   2  12   3     966.565     965.173      22.417 o 
   2  12   4    6665.053    6644.862     150.751 o 
   2  12   5    1133.196    1113.810      25.710 o 
   2  12   6     105.953     104.383       3.418 o 
   2  12   7    1543.737    1530.098      35.102 o 
   2  12   8     537.895     533.955      12.783 o 
   2  12   9    1013.408    1009.341      24.484 o 
   2  12  10    3349.786    3325.573      76.335 o 
   2  12  11      79.303      84.338       3.871 o 
   2  12  12     271.442     275.997       8.828 o 
   2  12  13      71.301      70.983       4.755 o 
   2  12  14     224.657     237.325       8.764 o 
   2  12  15      28.229      29.475       4.869 o 
   2  12  19     170.265     186.903       9.931 o 
   2  12  20     413.281     408.348      17.914 o 
   2  12  21     210.303     179.821      24.763 o 
   2  13   0      39.211      41.816       2.029 o 
   2  13   1     154.179     152.667       4.136 o 
   2  13   2    5991.889    6053.461     137.565 o 
   2  13   3    1656.189    1662.008      37.992 o 
   2  13   4    1095.447    1069.039      24.527 o 
   2  13   5      72.035      71.520       2.970 o 
   2  13   6     515.633     503.971      12.195 o 
   2  13   7     164.580     169.130       4.796 o 
   2  13   9     283.917     279.881       7.987 o 
   2  13  10      21.760      25.205       3.121 o 
   2  13  11      21.519      24.847       3.507 o 
   2  13  12    1965.501    1957.821      46.025 o 
   2  13  13     215.719     217.681       7.750 o 
   2  13  14     507.998     506.124      13.721 o 
   2  13  15     590.305     607.817      16.723 o 
   2  13  16     416.699     418.199      12.183 o 
   2  13  17      69.399      50.648       7.035 o 
   2  13  18     376.653     382.354      14.456 o 
   2  13  19      40.753      33.715       8.620 o 
   2  13  20      80.335      80.034      14.760 o 
   2  14   0      28.503      28.119       2.013 o 
   2  14   1     592.932     592.292      14.128 o 
   2  14   2     186.676     191.787       4.996 o 
   2  14   3      52.163      47.295       2.396 o 
   2  14   4    7654.824    7728.541     176.251 o 
   2  14   5     112.521     111.610       3.560 o 
   2  14   6    3193.204    3160.023      72.126 o 
   2  14   7      19.287      21.004       2.679 o 
   2  14   9     321.084     321.115       8.770 o 
   2  14  10    1732.773    1703.270      39.932 o 
   2  14  11     234.764     248.039       7.454 o 
   2  14  12    1192.712    1208.582      28.909 o 
   2  14  15      37.396      37.294       5.443 o 
   2  14  16      46.877      48.208       6.328 o 
   2  14  18      73.535      68.476       8.560 o 
   2  14  20     276.707     237.869      19.041 o 
   2  15   0       7.355       7.091       2.100 o 
   2  15   1     355.917     349.031       8.906 o 
   2  15   2    6851.756    6940.421     158.045 o 
   2  15   3      45.767      45.048       2.712 o 
   2  15   4     560.175     553.209      13.366 o 
   2  15   5      39.321      38.993       2.873 o 
   2  15   6     642.633     627.252      15.181 o 
   2  15   9      17.623      20.059       3.175 o 
   2  15  10       3.484      11.263       3.424 o 
   2  15  12    2268.976    2285.954      54.657 o 
   2  15  13     176.297     183.110       6.761 o 
   2  15  14     728.897     740.240      20.561 o 
   2  15  15      28.805      33.365       5.797 o 
   2  15  16     221.150     224.171       9.060 o 
   2  15  18     425.227     411.330      16.600 o 
   2  15  20     273.730     297.029      18.525 o 
   2  16   0     305.573     299.214       8.181 o 
   2  16   2      31.448      31.131       2.646 o 
   2  16   3     108.011     107.932       3.848 o 
   2  16   4    5853.295    5812.907     133.100 o 
   2  16   6    2374.384    2347.667      54.071 o 
   2  16   7       8.544      12.213       3.080 o 
   2  16   8      36.982      36.694       3.434 o 
   2  16  10    1196.703    1158.136      27.555 o 
   2  16  11     114.441     113.965       5.508 o 
   2  16  12     733.056     748.968      20.962 o 
   2  16  13      22.387      21.161       5.385 o 
   2  16  16      49.188      55.268       7.311 o 
   2  17   1     206.627     209.363       5.909 o 
   2  17   2    4680.785    4696.817     107.938 o 
   2  17   3     237.098     243.095       7.612 o 
   2  17   4     858.988     851.841      20.468 o 
   2  17   6     654.349     638.417      16.461 o 
   2  17   7      51.333      47.638       3.806 o 
   2  17   8      40.684      39.174       3.719 o 
   2  17  10      75.996      79.337       5.182 o 
   2  17  11      42.061      47.937       5.247 o 
   2  17  12    1860.572    1835.857      45.740 o 
   2  17  13     127.614     128.483       6.689 o 
   2  17  14     359.006     367.771      11.119 o 
   2  17  15      56.960      58.097       6.784 o 
   2  17  16     120.781     128.888       8.677 o 
   2  17  18     449.365     462.112      20.139 o 
   2  17  19      44.403      71.142      17.217 o 
   2  18   1      35.981      32.623       3.308 o 
   2  18   2      45.241      44.219       3.704 o 
   2  18   3     402.237     409.820      11.169 o 
   2  18   4    2297.609    2274.011      52.677 o 
   2  18   5     134.424     133.934       5.385 o 
   2  18   6     710.874     718.284      18.238 o 
   2  18   7     156.438     155.838       6.034 o 
   2  18   8      54.059      54.254       4.627 o 
   2  18   9     122.969     123.043       6.120 o 
   2  18  10    1256.701    1241.241      30.364 o 
   2  18  11     410.106     422.743      12.190 o 
   2  18  12     321.939     349.356      10.804 o 
   2  18  14      28.342      39.420       6.976 o 
   2  18  15      32.693      44.952       7.719 o 
   2  19   0      51.479      45.767       4.025 o 
   2  19   1     135.141     136.407       5.037 o 
   2  19   2    1892.213    1902.438      44.249 o 
   2  19   3     143.146     143.714       6.080 o 
   2  19   4      94.464      94.128       5.271 o 
   2  19   5      42.466      35.812       4.782 o 
   2  19   6     181.444     177.513       7.196 o 
   2  19   8      19.422      20.445       5.340 o 
   2  19  11     154.253     146.910       7.776 o 
   2  19  12    1305.328    1329.023      33.980 o 
   2  19  13     542.513     568.180      16.983 o 
   2  19  14      95.653     113.783       8.600 o 
   2  19  15     125.543     118.764      12.512 o 
   2  20   0     120.081     110.158       5.259 o 
   2  20   1      76.949      70.623       6.182 o 
   2  20   3    1005.573     965.331      26.585 o 
   2  20   4    1266.134    1248.191      32.310 o 
   2  20   5     208.369     202.633       9.099 o 
   2  20   6     251.465     248.483       8.751 o 
   2  20   7     450.147     453.120      14.994 o 
   2  20   9     439.228     459.634      13.425 o 
   2  20  10     789.520     787.020      23.996 o 
   2  20  11     140.447     135.518       9.776 o 
   2  20  12     144.182     157.421      10.759 o 
   2  20  14      74.970      89.952      10.142 o 
   2  21   0      62.542      58.840       6.250 o 
   2  21   1     385.115     397.144      12.828 o 
   2  21   2    1015.101     998.210      26.423 o 
   2  21   3     644.351     624.522      17.079 o 
   2  21   5      30.932      31.964       6.012 o 
   2  21   6     133.862     122.749       8.279 o 
   2  21   7      33.802      27.669       6.590 o 
   2  21   8      73.521      70.843       7.305 o 
   2  21   9     105.494     106.588       8.685 o 
   2  21  11      72.220      72.896       9.164 o 
   2  21  12     360.096     379.432      16.442 o 
   2  21  13     277.271     287.166      13.683 o 
   2  21  14     116.227     145.841      12.983 o 
   2  21  15     292.451     292.686      18.773 o 
   2  22   0     293.211     295.643      10.372 o 
   2  22   1     117.801     112.995       7.890 o 
   2  22   2      28.794      29.963       6.714 o 
   2  22   3     261.064     269.088      10.121 o 
   2  22   4     733.140     707.790      21.954 o 
   2  22   5     759.356     768.781      22.838 o 
   2  22   7     387.133     371.919      13.892 o 
   2  22   8      95.733      91.090       8.948 o 
   2  22   9     171.459     157.486       9.745 o 
   2  22  10     247.284     236.976      11.039 o 
   2  22  11     445.274     457.925      15.759 o 
   2  22  12      44.132      78.072      13.672 o 
   2  23   0      94.154      93.118       8.113 o 
   2  23   1     231.429     229.923       9.974 o 
   2  23   2     283.447     283.848      10.925 o 
   2  23   3     574.610     605.211      19.024 o 
   2  23   4      61.889      62.590       8.119 o 
   2  23   5      42.686      32.293       8.438 o 
   2  23   6     264.698     269.644      12.133 o 
   2  23   7      37.500      37.451      10.102 o 
   2  23   9      67.997      63.676       9.843 o 
   2  23  10      52.034      48.009      10.472 o 
   2  23  11      54.833      64.584      18.947 o 
   2  23  12      59.407      75.667      20.380 o 
   2  23  13     280.236     294.175      20.976 o 
   2  24   0     185.583     180.628      10.142 o 
   2  24   3     325.916     334.065      18.668 o 
   2  24   4      88.632      67.808       9.478 o 
   2  24   5     383.245     395.258      14.004 o 
   2  24   6      85.475      92.774       9.938 o 
   2  24   7     326.266     328.780      14.398 o 
   2  24   8      87.109      99.399      10.893 o 
   2  24   9     248.477     264.821      14.291 o 
   2  24  10      48.348      41.960      13.225 o 
   2  24  11     131.055     150.749      21.380 o 
   2  25   0     300.961     310.735      12.851 o 
   2  25   1     184.950     193.113      11.327 o 
   2  25   2      30.823      39.246      10.561 o 
   2  25   3     148.537     148.405      11.531 o 
   2  25   6     167.132     169.594      12.243 o 
   2  25   8      50.454      57.855      12.792 o 
   2  25   9      51.985      50.180      15.204 o 
   2  25  10      46.159      58.978      18.106 o 
   2  25  11      71.395      82.556      20.678 o 
   2  26   0     135.395     126.751      12.421 o 
   2  26   1      24.176      38.354      11.021 o 
   2  26   2      53.314      45.550      13.198 o 
   2  26   3      87.151      95.044      11.265 o 
   2  26   5     268.691     251.086      16.044 o 
   2  26   6     211.111     197.944      20.065 o 
   2  26   7     220.573     236.293      29.402 o 
   2  26   8     112.026     112.371      24.860 o 
   2  27   0     266.043     231.256      18.633 o 
   2  27   1     136.143     138.974      14.806 o 
   2  27   2      49.939      58.209      16.441 o 
   2  27   3      66.998      88.305      17.486 o 
   2  27   6     140.503     149.006      24.573 o 
   2  28   0      75.261     108.146      17.562 o 
   2  28   2     283.717     282.271      20.907 o 
   2  28   3      80.324      78.149      20.819 o 
   3   0   1    2958.634    3075.451      71.117 o 
   3   0   3   50556.043   54188.246    1347.651 o 
   3   0   5     453.715     460.304      11.117 o 
   3   0   7     742.275     734.864      17.330 o 
   3   0   9    6143.375    6213.117     142.297 o 
   3   0  11      22.885      25.743       3.081 o 
   3   0  13    4702.202    4673.376     110.962 o 
   3   0  15     155.546     165.594       6.638 o 
   3   0  17     121.839     121.336       8.911 o 
   3   0  19    2801.311    2742.353      69.802 o 
   3   0  21     369.243     375.783      16.212 o 
   3   1   0    1169.180    1164.449      26.611 o 
   3   1   1   11256.970   11083.552     250.074 o 
   3   1   2      33.980      34.083       1.285 o 
   3   1   4     470.468     473.979      10.956 o 
   3   1   5   15640.395   15253.196     344.627 o 
   3   1   6     460.014     437.771      10.257 o 
   3   1   7    1027.537    1017.589      23.224 o 
   3   1   8       2.608       8.647       1.356 o 
   3   1   9    1039.280    1028.562      23.558 o 
   3   1  10     110.405     117.167       3.523 o 
   3   1  11    7862.538    7861.342     178.726 o 
   3   1  12     256.501     268.355       7.297 o 
   3   1  13    1644.439    1615.770      38.059 o 
   3   1  14      78.871      79.822       3.809 o 
   3   1  15      18.303      21.517       3.481 o 
   3   1  17     417.183     401.092      11.302 o 
   3   1  21     240.692     224.246       9.439 o 
   3   1  23     297.180     341.070      29.062 o 
   3   2   0     133.280     125.107       3.104 o 
   3   2   1    3090.077    3162.262      71.878 o 
   3   2   2    1348.487    1385.980      31.683 o 
   3   2   3   26604.623   26753.656     606.593 o 
   3   2   4    1304.607    1343.663      30.614 o 
   3   2   5     716.968     747.625      17.150 o 
   3   2   6     827.534     810.822      18.612 o 
   3   2   7     103.530     105.954       2.895 o 
   3   2   8      48.241      47.788       1.840 o 
   3   2   9    4664.871    4710.267     106.773 o 
   3   2  10     162.871     167.910       4.741 o 
   3   2  11       7.749      10.437       2.531 o 
   3   2  12      18.901      24.428       2.488 o 
   3   2  13    3370.804    3383.675      77.464 o 
   3   2  14      76.219      80.438       3.739 o 
   3   2  15     343.293     347.156       9.553 o 
   3   2  16     395.623     398.750      10.772 o 
   3   2  17     154.157     157.736       6.189 o 
   3   2  18     336.064     323.070      12.102 o 
   3   2  19    1849.526    1854.034      45.052 o 
   3   2  21     303.983     312.123      11.156 o 
   3   3   0     171.763     177.843       4.307 o 
   3   3   1    7888.738    7628.065     174.021 o 
   3   3   2     136.134     132.303       3.358 o 
   3   3   3     686.910     685.128      15.756 o 
   3   3   4     256.613     251.449       6.090 o 
   3   3   5    9128.098    8996.133     204.174 o 
   3   3   6     894.747     861.291      19.719 o 
   3   3   7     227.815     244.721       6.264 o 
   3   3   8    1088.694    1088.096      24.894 o 
   3   3   9     312.513     314.111       7.689 o 
   3   3  10    1751.041    1741.469      39.726 o 
   3   3  11    8008.150    8014.678     182.875 o 
   3   3  12     544.556     555.893      13.696 o 
   3   3  13    1396.483    1383.622      32.101 o 
   3   3  14     364.728     372.251      10.105 o 
   3   3  15     107.528     111.278       5.025 o 
   3   3  16      95.198     104.703       5.060 o 
   3   3  17     382.225     379.486      11.686 o 
   3   3  18      24.498      31.985       5.348 o 
   3   3  19      30.973      40.349       6.531 o 
   3   3  20     114.915     112.074       9.194 o 
   3   3  21     196.556     188.156       9.507 o 
   3   3  23     186.566     172.182      16.200 o 
   3   4   0      86.462      86.755       2.688 o 
   3   4   1    2105.744    2119.174      48.180 o 
   3   4   2    1980.080    2057.467      46.832 o 
   3   4   3   20695.506   20625.332     465.888 o 
   3   4   4    5551.797    5581.250     127.384 o 
   3   4   5     320.692     346.891       8.151 o 
   3   4   6    2963.217    2952.127      67.212 o 
   3   4   7     624.946     623.427      14.678 o 
   3   4   8      41.714      43.084       2.048 o 
   3   4   9    2352.222    2361.765      53.697 o 
   3   4  10       6.686       6.220       1.889 o 
   3   4  11     101.205     108.916       4.080 o 
   3   4  12     480.834     475.233      11.604 o 
   3   4  13    1553.686    1541.765      35.724 o 
   3   4  14      71.964      71.492       3.845 o 
   3   4  15     621.535     617.645      15.621 o 
   3   4  16     922.690     905.988      22.488 o 
   3   4  17      51.099      49.491       5.429 o 
   3   4  18     218.975     226.012       8.330 o 
   3   4  19     611.487     605.126      17.124 o 
   3   4  20     464.137     462.877      14.840 o 
   3   4  21     322.297     308.472      11.432 o 
   3   4  22     219.940     223.097      13.944 o 
   3   5   0    1858.062    1892.763      43.148 o 
   3   5   1   11845.685   11285.969     255.250 o 
   3   5   2     510.858     508.682      11.797 o 
   3   5   3     580.144     614.711      14.452 o 
   3   5   4    1234.068    1213.107      27.716 o 
   3   5   5    9855.304    9691.789     220.595 o 
   3   5   6    4089.166    4147.238      94.401 o 
   3   5   7     349.265     354.827       8.731 o 
   3   5   8    1558.991    1571.230      35.964 o 
   3   5   9      60.125      66.334       2.568 o 
   3   5  10    2596.071    2584.058      58.808 o 
   3   5  11    4373.333    4405.743     100.471 o 
   3   5  12    1588.980    1572.387      36.170 o 
   3   5  13     114.442     116.532       4.375 o 
   3   5  14     540.279     535.234      13.483 o 
   3   5  15      49.991      52.660       4.229 o 
   3   5  16     127.549     128.511       7.375 o 
   3   5  17     100.532      98.138       7.012 o 
   3   5  18     166.497     172.971       7.684 o 
   3   5  20     144.272     146.814       8.448 o 
   3   5  21      90.805      81.441       8.562 o 
   3   5  22     149.108     153.269      12.978 o 
   3   6   0    6794.039    6714.816     152.060 o 
   3   6   1      23.552      27.178       1.375 o 
   3   6   2    8353.270    8099.188     186.476 o 
   3   6   3    5423.419    5529.015     125.498 o 
   3   6   4    2051.844    2055.290      46.878 o 
   3   6   5     255.365     264.029       6.409 o 
   3   6   6    5660.481    5716.550     129.837 o 
   3   6   7     176.194     184.719       5.046 o 
   3   6   8       8.594      12.512       1.755 o 
   3   6   9     611.038     608.686      14.411 o 
   3   6  10      74.556      71.526       2.835 o 
   3   6  11       7.244       8.378       2.523 o 
   3   6  12      73.704      77.045       3.393 o 
   3   6  13     488.090     469.286      12.075 o 
   3   6  14     741.714     733.674      17.832 o 
   3   6  16    1271.199    1264.761      30.668 o 
   3   6  17      13.427      26.973       5.635 o 
   3   6  18     441.271     455.417      13.977 o 
   3   6  19     289.638     298.950      10.218 o 
   3   6  20     565.608     568.637      20.649 o 
   3   6  22     183.441     147.667      22.059 o 
   3   7   0    1503.617    1567.027      35.808 o 
   3   7   1    5861.932    5744.081     130.372 o 
   3   7   2     144.447     145.269       3.748 o 
   3   7   4    1574.001    1606.259      36.690 o 
   3   7   5    1831.544    1883.821      43.089 o 
   3   7   6    1531.715    1551.085      35.348 o 
   3   7   7       5.853       7.876       1.671 o 
   3   7   8    2038.846    2057.287      46.896 o 
   3   7   9     143.577     149.915       4.563 o 
   3   7  10    5036.362    5045.638     114.958 o 
   3   7  11    1098.222    1082.596      25.195 o 
   3   7  12    1237.947    1214.021      28.421 o 
   3   7  13      14.041      16.847       3.222 o 
   3   7  14     743.401     749.493      18.343 o 
   3   7  15     145.019     143.073       5.670 o 
   3   7  16     273.714     271.025      10.498 o 
   3   7  17     276.408     275.846       9.170 o 
   3   7  18      33.616      36.585       6.507 o 
   3   7  19      39.464      38.620       7.235 o 
   3   7  20     122.417     109.849       9.293 o 
   3   7  21     188.846     182.295      15.444 o 
   3   7  22      88.963      69.441      13.682 o 
   3   8   0    4253.433    4327.546      98.510 o 
   3   8   1    3019.240    2975.872      68.456 o 
   3   8   2    8848.224    8854.137     202.111 o 
   3   8   3    3954.183    4018.058      91.483 o 
   3   8   4    2499.668    2469.326      56.619 o 
   3   8   5       9.748      13.957       1.527 o 
   3   8   6    2271.439    2307.392      52.641 o 
   3   8   7    2429.221    2429.807      55.506 o 
   3   8   8     675.655     673.608      15.695 o 
   3   8   9     783.990     784.707      18.357 o 
   3   8  10       9.095       7.879       2.432 o 
   3   8  11     103.453     105.914       4.026 o 
   3   8  12     436.694     437.963      11.427 o 
   3   8  13     212.235     213.132       6.946 o 
   3   8  14     262.661     265.171       8.251 o 
   3   8  15      15.933      14.521       4.660 o 
   3   8  16    1444.839    1459.416      36.518 o 
   3   8  17      20.843      23.928       5.987 o 
   3   8  18     473.123     493.835      14.615 o 
   3   8  20     534.534     546.558      20.447 o 
   3   8  22     304.058     297.491      21.327 o 
   3   9   0    1144.604    1155.817      26.393 o 
   3   9   1    4125.354    4166.802      94.841 o 
   3   9   2     559.714     573.223      13.447 o 
   3   9   4     780.778     760.945      17.726 o 
   3   9   5    1936.953    1987.309      45.525 o 
   3   9   6    1234.622    1254.239      28.719 o 
   3   9   7    1866.018    1892.932      43.350 o 
   3   9   8    2129.399    2137.024      49.332 o 
   3   9   9    1529.063    1522.612      35.382 o 
   3   9  10    2096.459    2067.695      47.496 o 
   3   9  11     397.522     399.405      11.183 o 
   3   9  12    1919.120    1891.815      43.758 o 
   3   9  13      70.539      71.620       3.852 o 
   3   9  14    1248.130    1249.410      29.631 o 
   3   9  15     223.408     221.951       8.942 o 
   3   9  17      10.483      21.033       6.161 o 
   3   9  19      62.951      64.910       8.137 o 
   3   9  22      70.680      71.127      14.938 o 
   3  10   0    3552.843    3562.686      80.853 o 
   3  10   1    3733.089    3736.230      86.178 o 
   3  10   2    4724.051    4778.270     108.875 o 
   3  10   3    1087.563    1110.392      25.398 o 
   3  10   4    1909.730    1931.543      44.105 o 
   3  10   5     702.036     694.809      16.111 o 
   3  10   6    1484.825    1504.299      34.303 o 
   3  10   7    3283.055    3304.135      75.266 o 
   3  10   8     239.850     243.698       6.960 o 
   3  10   9     332.768     343.341       9.239 o 
   3  10  10      56.881      57.218       3.147 o 
   3  10  11     335.436     342.236       9.996 o 
   3  10  12     237.802     250.436       7.328 o 
   3  10  13     109.164     104.943       4.519 o 
   3  10  14     501.287     501.684      14.872 o 
   3  10  15     284.834     288.692       9.648 o 
   3  10  16     508.985     498.964      15.456 o 
   3  10  17     228.608     233.250       9.076 o 
   3  10  18     454.979     462.186      16.479 o 
   3  10  20     356.614     333.696      12.609 o 
   3  10  21     104.678      91.411      11.865 o 
   3  11   0     129.155     131.380       3.870 o 
   3  11   1    3366.206    3455.649      78.579 o 
   3  11   2      45.687      45.213       2.073 o 
   3  11   4      46.354      45.023       2.036 o 
   3  11   5    1466.432    1504.147      34.778 o 
   3  11   6    2056.009    2071.977      47.403 o 
   3  11   7    4242.981    4297.387      97.841 o 
   3  11   8    2316.106    2309.728      52.778 o 
   3  11   9    3179.823    3176.840      72.726 o 
   3  11  10     487.438     478.145      12.298 o 
   3  11  11     312.893     318.048       8.781 o 
   3  11  12     450.962     440.551      11.424 o 
   3  11  13     494.535     484.764      12.785 o 
   3  11  14     965.427     983.187      24.042 o 
   3  11  15    1073.317    1069.305      26.656 o 
   3  11  16      39.089      35.719       5.905 o 
   3  11  17      47.034      55.008       6.755 o 
   3  11  19      65.218      61.244       8.894 o 
   3  12   0     839.673     855.186      19.751 o 
   3  12   1    2725.387    2722.145      62.017 o 
   3  12   2    3392.633    3463.175      79.784 o 
   3  12   3      22.630      28.369       1.963 o 
   3  12   4    1058.052    1047.997      24.066 o 
   3  12   5    3413.546    3425.620      78.160 o 
   3  12   6      31.606      33.371       2.470 o 
   3  12   7    2606.620    2618.612      59.845 o 
   3  12   8     383.077     379.258       9.997 o 
   3  12   9    1079.024    1095.148      25.948 o 
   3  12  10     160.926     162.832       5.622 o 
   3  12  11     124.171     127.675       4.631 o 
   3  12  12     266.472     264.639       7.533 o 
   3  12  13     461.804     484.949      14.124 o 
   3  12  14     493.266     508.922      15.600 o 
   3  12  15     858.332     866.763      22.979 o 
   3  12  16      17.342      26.343       7.298 o 
   3  12  17    1108.119    1141.894      29.607 o 
   3  12  18     211.884     209.780      10.001 o 
   3  12  19      51.335      42.726       9.938 o 
   3  12  20     325.030     286.673      21.665 o 
   3  13   0      98.871     102.533       3.130 o 
   3  13   1    2074.642    2080.468      47.507 o 
   3  13   3     466.192     459.296      11.138 o 
   3  13   4     542.777     530.167      12.724 o 
   3  13   5     340.942     337.161       8.550 o 
   3  13   6      56.734      51.724       2.810 o 
   3  13   7    2965.569    2958.135      67.809 o 
   3  13   8      91.041      97.104       3.830 o 
   3  13   9    1969.342    1956.467      45.141 o 
   3  13  10     813.107     804.159      19.694 o 
   3  13  11      64.286      61.138       4.576 o 
   3  13  12     517.887     516.115      15.044 o 
   3  13  13    1273.443    1263.649      30.470 o 
   3  13  14      13.992      21.713       5.133 o 
   3  13  15     939.351     964.372      25.273 o 
   3  13  17     171.762     160.115       8.629 o 
   3  13  18      49.587      61.045       8.613 o 
   3  14   0     207.980     209.712       5.965 o 
   3  14   1    4331.945    4331.608      98.689 o 
   3  14   2     360.859     357.104       9.837 o 
   3  14   3      17.730      14.317       2.483 o 
   3  14   4     287.027     290.642       7.558 o 
   3  14   5    2404.602    2364.727      54.194 o 
   3  14   7    2278.142    2250.334      51.733 o 
   3  14   8     255.856     244.824       7.587 o 
   3  14   9     151.503     157.574       5.573 o 
   3  14  11      89.363      93.974       5.153 o 
   3  14  12      84.808      85.292       4.921 o 
   3  14  14      19.439      23.692       5.424 o 
   3  14  15     890.207     904.228      23.592 o 
   3  14  17     611.331     611.140      20.609 o 
   3  14  18     162.807     158.763      10.067 o 
   3  14  19     179.011     169.202      14.442 o 
   3  14  20      75.360      82.178      23.613 o 
   3  15   1     544.828     519.584      12.607 o 
   3  15   3     328.219     326.573       9.255 o 
   3  15   4      84.646      79.817       3.401 o 
   3  15   5     418.224     412.229      10.332 o 
   3  15   6      18.305      17.447       2.956 o 
   3  15   7    3553.753    3557.772      81.729 o 
   3  15   8      16.792      23.894       3.404 o 
   3  15   9    2662.930    2651.389      61.265 o 
   3  15  11     188.857     193.681       6.770 o 
   3  15  12     130.065     132.845       6.022 o 
   3  15  13     196.227     195.657       8.702 o 
   3  15  15     796.504     807.973      21.496 o 
   3  15  17      85.177     102.687       8.672 o 
   3  15  19      45.211      50.074      12.238 o 
   3  16   1    2652.102    2662.198      61.008 o 
   3  16   2      15.608      13.159       2.993 o 
   3  16   3      19.947      17.954       3.162 o 
   3  16   5    1922.662    1891.770      44.193 o 
   3  16   6     101.313     101.759       4.320 o 
   3  16   7    1784.618    1762.754      40.930 o 
   3  16   8      32.064      32.980       3.561 o 
   3  16   9      91.714      92.850       5.372 o 
   3  16  10      39.466      37.952       4.657 o 
   3  16  11     291.731     299.257       9.611 o 
   3  16  12     124.234     124.750       5.988 o 
   3  16  13      58.590      56.636       5.607 o 
   3  16  14     121.743     121.517       6.887 o 
   3  16  15     545.213     542.386      16.051 o 
   3  16  17     699.448     706.803      22.293 o 
   3  16  19     184.738     189.248      31.803 o 
   3  17   0     194.132     197.704       5.845 o 
   3  17   1      57.434      57.211       3.453 o 
   3  17   2     537.300     539.967      14.675 o 
   3  17   3     157.477     154.388       5.579 o 
   3  17   4      27.156      26.125       3.800 o 
   3  17   7    1394.511    1385.235      32.972 o 
   3  17   8      31.064      32.836       4.422 o 
   3  17   9    1080.052    1092.745      27.356 o 
   3  17  10     231.004     236.970       8.343 o 
   3  17  11     530.972     528.460      15.235 o 
   3  17  12     110.552     110.974       6.356 o 
   3  17  13     165.989     163.430       8.041 o 
   3  17  15     520.621     521.377      17.822 o 
   3  18   0     444.643     442.035      11.684 o 
   3  18   1    1146.799    1125.375      26.709 o 
   3  18   2     966.363     971.334      23.366 o 
   3  18   4      13.182      18.075       4.152 o 
   3  18   5    2527.382    2488.203      58.252 o 
   3  18   6      59.077      62.891       5.062 o 
   3  18   7     785.256     802.545      21.618 o 
   3  18   8      26.632      31.241       5.552 o 
   3  18   9     460.875     453.199      12.828 o 
   3  18  10     108.403     105.329       7.059 o 
   3  18  12      84.189      68.240       6.870 o 
   3  18  13      44.201      48.034       7.344 o 
   3  18  14     114.228     107.062       9.833 o 
   3  18  15     500.549     499.214      16.793 o 
   3  18  16      38.451      49.696      11.032 o 
   3  18  17     317.279     306.837      20.927 o 
   3  19   1     612.247     586.898      16.402 o 
   3  19   2     129.072     133.762       6.171 o 
   3  19   3     127.450     128.618       5.768 o 
   3  19   4     112.879     106.758       6.116 o 
   3  19   5     275.744     264.233       9.716 o 
   3  19   6     447.745     437.039      13.134 o 
   3  19   7    1194.518    1190.219      29.633 o 
   3  19   8     124.865     125.436       7.071 o 
   3  19   9     456.187     466.271      13.518 o 
   3  19  10     337.925     348.319      11.329 o 
   3  19  11     125.841     119.533       7.974 o 
   3  19  12     106.204     105.073       7.829 o 
   3  19  13     209.981     197.780      11.517 o 
   3  19  14     160.021     170.092      10.035 o 
   3  19  15     269.122     265.973      14.343 o 
   3  20   0     621.974     619.986      16.446 o 
   3  20   1     826.739     797.180      22.018 o 
   3  20   2     380.640     373.114      10.868 o 
   3  20   3      46.221      39.208       5.784 o 
   3  20   4     270.955     260.579       9.083 o 
   3  20   5     212.600     202.355       8.211 o 
   3  20   6     299.997     300.388      10.352 o 
   3  20   7     418.997     413.989      13.373 o 
   3  20   8      81.232      74.936       7.342 o 
   3  20  11      46.355      68.075       8.157 o 
   3  20  12      71.680      67.812       9.763 o 
   3  20  14      95.229      99.881      12.618 o 
   3  20  15     196.178     212.873      16.687 o 
   3  20  16     134.362     150.273      27.245 o 
   3  21   0      42.882      30.349       6.660 o 
   3  21   1      79.457      60.077       6.841 o 
   3  21   3     113.017     103.850       7.583 o 
   3  21   5     129.492     122.309       7.662 o 
   3  21   6     444.288     432.733      14.263 o 
   3  21   7     331.976     337.353      11.119 o 
   3  21   8     568.947     579.756      20.792 o 
   3  21   9     231.363     221.089       9.769 o 
   3  21  10     262.399     273.474      11.107 o 
   3  21  12     209.773     204.338      13.644 o 
   3  21  13      43.618      41.096      11.504 o 
   3  21  14     174.562     183.387      17.301 o 
   3  21  15     156.170     191.892      21.523 o 
   3  22   0     167.179     173.354       8.616 o 
   3  22   1     617.149     602.706      19.126 o 
   3  22   2     544.996     550.751      16.604 o 
   3  22   3      83.612      78.934       7.722 o 
   3  22   4     803.796     802.060      22.959 o 
   3  22   6     258.286     266.128      10.675 o 
   3  22   7     221.255     218.049      10.569 o 
   3  22   8      24.878      25.282       8.216 o 
   3  22  11      32.696      52.484      12.838 o 
   3  22  12      77.515      81.228      13.412 o 
   3  22  14      62.261      67.510      17.185 o 
   3  23   1     493.948     485.454      15.071 o 
   3  23   2      15.748      28.429       7.920 o 
   3  23   3      17.887      33.991       8.122 o 
   3  23   4      72.846      73.234       8.461 o 
   3  23   5     394.422     376.489      14.764 o 
   3  23   6     152.315     137.969       9.604 o 
   3  23   7      58.908      60.751       9.491 o 
   3  23   8     358.306     358.663      13.742 o 
   3  23   9     123.101     142.528      11.492 o 
   3  23  10     336.854     330.903      19.812 o 
   3  23  11      78.131     104.190      14.518 o 
   3  23  12     183.034     190.169      16.834 o 
   3  24   0     553.900     550.909      16.760 o 
   3  24   2     429.543     426.467      14.185 o 
   3  24   3     377.752     374.002      17.297 o 
   3  24   4     129.829     127.678       9.778 o 
   3  24   6     157.078     144.189      11.825 o 
   3  24   7     145.904     141.801      12.066 o 
   3  24   8     141.845     155.288      12.055 o 
   3  24   9     137.716     137.576      15.375 o 
   3  24  12      40.549      73.138      21.793 o 
   3  25   1     230.642     211.744      11.508 o 
   3  25   3      38.408      39.467      11.885 o 
   3  25   5     145.786     147.614      11.808 o 
   3  25   6      88.751     109.505      12.226 o 
   3  25   8     323.545     319.895      17.603 o 
   3  25  10     220.092     251.230      31.818 o 
   3  26   0     285.654     286.228      14.167 o 
   3  26   2      81.159      86.073      11.265 o 
   3  26   3     344.247     348.878      23.274 o 
   3  26   4     154.619     150.720      17.020 o 
   3  26   5      43.592      47.959      15.388 o 
   3  26   6     172.897     178.324      16.318 o 
   3  27   1     237.370     266.377      17.603 o 
   3  27   3      78.572      76.814      16.776 o 
   3  27   5     118.986     131.025      19.292 o 
   3  27   6      71.876      99.476      17.898 o 
   3  28   3     336.797     300.826      27.172 o 
   4   0   0    8698.169    8592.427     196.370 o 
   4   0   2    1269.029    1328.882      30.917 o 
   4   0   4    1116.643    1173.718      27.294 o 
   4   0   6    1168.963    1226.201      28.448 o 
   4   0   8    1925.372    1970.261      45.345 o 
   4   0  10    5680.216    5703.913     131.386 o 
   4   0  12    1120.486    1114.668      26.787 o 
   4   0  14    1069.407    1070.168      26.939 o 
   4   0  16    1199.702    1171.377      31.025 o 
   4   0  18     442.055     441.413      15.920 o 
   4   0  20      30.057      39.192       9.963 o 
   4   0  22      76.351      87.339      18.620 o 
   4   1   0   20141.057   19917.041     449.145 o 
   4   1   1    1010.792    1005.617      22.986 o 
   4   1   2    3608.976    3724.609      84.459 o 
   4   1   3     510.714     497.779      11.571 o 
   4   1   4     100.927     102.304       3.211 o 
   4   1   5      79.449      75.547       2.324 o 
   4   1   6   13009.195   12878.682     291.859 o 
   4   1   7     354.770     361.231       8.716 o 
   4   1   8    6516.513    6557.926     148.551 o 
   4   1   9     300.334     292.984       7.332 o 
   4   1  10      61.896      65.298       2.606 o 
   4   1  12     442.928     432.636      10.650 o 
   4   1  14     106.063     108.188       5.062 o 
   4   1  15      19.694      23.919       3.955 o 
   4   1  16     573.899     576.445      15.608 o 
   4   1  18     683.651     662.280      19.589 o 
   4   1  19      93.098      87.596       7.229 o 
   4   1  20     108.939     124.880       8.181 o 
   4   1  21      65.986      66.992       9.114 o 
   4   1  22     681.706     649.418      31.006 o 
   4   2   0    9653.606    9399.615     212.426 o 
   4   2   1    2163.890    2146.332      48.840 o 
   4   2   2       8.501       8.757       1.056 o 
   4   2   4     839.779     870.847      19.920 o 
   4   2   5      20.846      23.923       1.413 o 
   4   2   6     339.320     354.572       8.751 o 
   4   2   7     132.070     137.051       3.729 o 
   4   2   8    4693.438    4753.656     107.737 o 
   4   2   9     264.291     269.857       6.747 o 
   4   2  10    1543.004    1545.804      35.376 o 
   4   2  11     460.321     458.152      11.142 o 
   4   2  12      83.404      86.772       3.556 o 
   4   2  13      11.069      15.981       2.980 o 
   4   2  14    3770.965    3745.353      86.532 o 
   4   2  15     563.490     573.438      15.025 o 
   4   2  16     849.529     832.869      21.153 o 
   4   2  17     288.508     289.608      10.793 o 
   4   2  18     129.763     123.850       8.322 o 
   4   3   0   15295.412   14976.312     337.991 o 
   4   3   1     400.740     390.450       9.110 o 
   4   3   2    2718.566    2821.503      64.178 o 
   4   3   3    2216.803    2171.161      49.326 o 
   4   3   5    4248.129    4257.631      96.507 o 
   4   3   6    9895.457    9816.241     223.958 o 
   4   3   7     302.267     324.456       7.783 o 
   4   3   8    3278.546    3304.435      74.957 o 
   4   3   9     683.600     675.724      15.721 o 
   4   3  10     107.519     110.145       3.490 o 
   4   3  11     257.604     252.959       7.627 o 
   4   3  12     603.721     597.803      14.491 o 
   4   3  14     265.827     268.898       7.435 o 
   4   3  16     696.114     690.668      19.100 o 
   4   3  17     119.374     116.068       6.399 o 
   4   3  18     740.482     734.943      20.412 o 
   4   3  19     381.494     363.145      13.980 o 
   4   3  20      38.297      35.154       7.614 o 
   4   3  21      76.450      62.756      10.967 o 
   4   3  22     352.993     342.216      22.691 o 
   4   4   0    4674.463    4668.525     105.843 o 
   4   4   1    1794.247    1822.453      41.540 o 
   4   4   2    3631.418    3632.664      82.565 o 
   4   4   3     303.257     306.628       7.287 o 
   4   4   4    2869.507    2904.676      66.015 o 
   4   4   5     234.358     227.640       5.602 o 
   4   4   6     499.196     511.606      11.984 o 
   4   4   7     433.383     433.412      10.222 o 
   4   4   8    4154.467    4207.444      95.433 o 
   4   4   9     738.048     732.376      17.095 o 
   4   4  10     697.408     694.730      16.399 o 
   4   4  11    1583.379    1575.501      36.231 o 
   4   4  12       5.645      20.963       2.850 o 
   4   4  13     410.354     420.493      11.159 o 
   4   4  14    2006.204    2021.632      46.922 o 
   4   4  15    1096.905    1090.940      26.853 o 
   4   4  16     690.143     694.651      19.051 o 
   4   4  17     308.752     315.564      10.715 o 
   4   4  18      23.087      24.654       6.687 o 
   4   4  19      38.053      28.728       6.679 o 
   4   4  20      25.006      29.062       7.747 o 
   4   5   0    9841.502    9854.603     223.071 o 
   4   5   1    1834.688    1859.563      42.314 o 
   4   5   2     243.371     237.451       5.734 o 
   4   5   3    4440.854    4507.584     102.551 o 
   4   5   4     770.226     769.779      17.692 o 
   4   5   5    3610.333    3629.764      82.806 o 
   4   5   6    8017.868    8099.188     184.349 o 
   4   5   7    1895.287    1900.791      43.219 o 
   4   5   8    2673.485    2725.925      61.915 o 
   4   5   9    2559.166    2536.765      58.121 o 
   4   5  10     926.536     942.478      21.949 o 
   4   5  11     218.067     210.758       6.337 o 
   4   5  12      95.817      96.772       3.841 o 
   4   5  13       9.217      13.827       3.230 o 
   4   5  14     630.767     632.414      15.890 o 
   4   5  15      85.933     101.082       5.748 o 
   4   5  16     465.622     451.547      14.530 o 
   4   5  17      52.876      57.151       6.306 o 
   4   5  18     241.840     241.962       9.382 o 
   4   5  19     517.770     508.413      15.513 o 
   4   5  21     342.490     304.114      18.850 o 
   4   5  22     201.316     169.546      14.850 o 
   4   6   0     307.058     312.464       7.579 o 
   4   6   1     618.369     654.670      15.114 o 
   4   6   2    7835.137    7774.575     176.129 o 
   4   6   3     626.809     626.970      14.490 o 
   4   6   4    4596.146    4632.639     105.614 o 
   4   6   5    2217.460    2206.651      50.239 o 
   4   6   6    2150.974    2160.532      49.129 o 
   4   6   7    2135.688    2172.188      49.389 o 
   4   6   8    5774.373    5856.798     133.333 o 
   4   6   9    1848.203    1863.337      42.604 o 
   4   6  10     340.803     336.745       8.993 o 
   4   6  11    1243.492    1226.697      28.503 o 
   4   6  12     705.071     704.501      17.019 o 
   4   6  13     808.113     799.206      19.748 o 
   4   6  14     930.863     947.262      23.000 o 
   4   6  15    1415.197    1420.782      35.810 o 
   4   6  16     503.914     507.332      15.873 o 
   4   6  17     419.052     432.676      12.882 o 
   4   6  18      80.406      79.757       7.316 o 
   4   6  19     183.932     175.955       9.041 o 
   4   6  22      78.506      75.132      15.026 o 
   4   7   0    6422.882    6571.127     149.879 o 
   4   7   1    2874.733    2972.612      67.444 o 
   4   7   2     178.937     183.216       5.142 o 
   4   7   3    2812.499    2845.282      65.074 o 
   4   7   4    3342.291    3341.358      75.822 o 
   4   7   5    4584.523    4602.164     104.373 o 
   4   7   6    2747.761    2811.450      64.125 o 
   4   7   7    3766.181    3789.024      86.095 o 
   4   7   8     397.775     404.948       9.857 o 
   4   7   9    1544.853    1534.831      35.192 o 
   4   7  10     565.714     562.168      13.853 o 
   4   7  11      76.135      76.052       3.492 o 
   4   7  12     108.091     110.540       4.313 o 
   4   7  13     274.591     275.135       8.426 o 
   4   7  14     157.346     151.494       6.223 o 
   4   7  15     125.443     118.147       6.950 o 
   4   7  16     317.619     315.486      10.600 o 
   4   7  17     426.237     426.640      12.669 o 
   4   7  19     476.523     472.966      15.386 o 
   4   7  21     263.023     255.345      21.789 o 
   4   8   0     212.028     219.553       5.982 o 
   4   8   1    3505.635    3520.426      79.884 o 
   4   8   2    4279.772    4272.146      97.730 o 
   4   8   3     124.321     125.485       3.654 o 
   4   8   4     458.060     471.270      11.291 o 
   4   8   5       4.232       8.866       1.721 o 
   4   8   6    1902.344    1929.134      43.998 o 
   4   8   7     810.347     816.345      18.953 o 
   4   8   8    1698.361    1707.168      39.097 o 
   4   8   9     465.289     466.324      11.973 o 
   4   8  10      33.528      35.335       3.603 o 
   4   8  11    1283.297    1281.990      29.805 o 
   4   8  12    1152.683    1144.529      26.889 o 
   4   8  13    1617.591    1622.083      37.903 o 
   4   8  14      83.387      90.142       5.865 o 
   4   8  15    1688.314    1700.489      40.714 o 
   4   8  16     114.836     115.510       6.780 o 
   4   8  17     278.946     289.954       9.876 o 
   4   8  18     166.862     154.264       8.332 o 
   4   8  19      83.108      85.347       8.781 o 
   4   9   0    2016.972    2023.646      46.074 o 
   4   9   1    3611.344    3637.572      83.945 o 
   4   9   2     935.346     939.815      21.705 o 
   4   9   3    2646.067    2640.998      60.512 o 
   4   9   4    3230.936    3194.622      72.781 o 
   4   9   5    4602.657    4666.996     106.309 o 
   4   9   6     661.832     646.631      15.126 o 
   4   9   7    1618.404    1593.667      37.025 o 
   4   9   8      47.404      48.804       2.792 o 
   4   9   9    1173.265    1157.002      26.902 o 
   4   9  10     885.022     869.098      20.715 o 
   4   9  11     423.210     418.526      11.389 o 
   4   9  13      42.863      38.605       3.977 o 
   4   9  14     245.076     233.926       8.234 o 
   4   9  15     139.561     137.196       7.666 o 
   4   9  17     167.632     172.626       8.238 o 
   4   9  18      33.125      35.599       7.559 o 
   4   9  19     406.090     411.593      15.472 o 
   4   9  21     362.441     357.171      27.636 o 
   4  10   0     389.359     383.571       9.117 o 
   4  10   1    2515.407    2566.704      58.635 o 
   4  10   2    5341.215    5284.280     119.907 o 
   4  10   3     170.643     174.818       4.754 o 
   4  10   4     549.127     562.718      13.462 o 
   4  10   6     676.786     677.112      15.899 o 
   4  10   7     135.854     137.794       4.284 o 
   4  10   8     424.160     408.125      10.418 o 
   4  10   9     673.962     669.360      16.088 o 
   4  10  10     336.997     338.183       8.993 o 
   4  10  11    1314.376    1298.773      30.741 o 
   4  10  12    1304.993    1305.114      30.686 o 
   4  10  13    1188.164    1165.639      29.191 o 
   4  10  14      71.151      78.397       5.001 o 
   4  10  15     443.089     433.812      13.335 o 
   4  10  16      70.599      65.840       6.990 o 
   4  10  17     235.113     240.363       9.528 o 
   4  10  18     469.964     466.724      15.410 o 
   4  10  19     264.914     268.470      11.627 o 
   4  10  20      56.904      52.275      12.818 o 
   4  11   0     368.105     361.210       8.696 o 
   4  11   1    1436.486    1425.262      32.544 o 
   4  11   2     696.040     699.435      16.536 o 
   4  11   3     946.514     951.685      22.180 o 
   4  11   4    5145.278    5112.230     116.366 o 
   4  11   5    1544.077    1559.073      35.706 o 
   4  11   6      27.049      30.505       2.510 o 
   4  11   7    1832.207    1821.409      42.212 o 
   4  11   8     116.493     115.842       4.226 o 
   4  11   9     592.546     587.965      14.472 o 
   4  11  10    1764.290    1731.698      40.241 o 
   4  11  11     206.413     205.016       6.302 o 
   4  11  12      13.946      13.301       4.075 o 
   4  11  13      76.646      76.100       4.725 o 
   4  11  14     407.280     402.376      12.197 o 
   4  11  15     394.503     403.556      12.878 o 
   4  11  17      24.158      36.369       7.231 o 
   4  11  18      62.092      72.614       8.239 o 
   4  11  19     112.535     112.790      12.273 o 
   4  11  20     175.044     153.771      13.685 o 
   4  12   0     575.039     570.803      13.383 o 
   4  12   1     526.599     527.069      12.465 o 
   4  12   2    4843.002    4865.680     110.722 o 
   4  12   3     502.334     497.974      12.104 o 
   4  12   4      77.988      92.650       3.217 o 
   4  12   5      28.002      28.588       2.508 o 
   4  12   6    1800.812    1797.918      41.309 o 
   4  12   7      22.210      18.075       2.787 o 
   4  12   8     465.819     475.235      12.225 o 
   4  12   9     244.328     240.234       7.369 o 
   4  12  10     433.393     431.421      11.600 o 
   4  12  11    1019.050    1031.732      24.712 o 
   4  12  12    2106.978    2117.008      49.606 o 
   4  12  13     348.634     344.740       9.591 o 
   4  12  14     284.236     295.548       9.775 o 
   4  12  15      42.827      37.639       5.737 o 
   4  12  16      70.700      61.296       7.258 o 
   4  12  17     343.459     363.213      14.379 o 
   4  12  18     351.408     359.928      13.755 o 
   4  12  19      71.275      67.445      10.395 o 
   4  13   0     703.253     700.440      16.348 o 
   4  13   1     243.922     241.613       6.563 o 
   4  13   2    1977.582    1967.271      45.018 o 
   4  13   3     149.907     148.384       4.371 o 
   4  13   4    5643.373    5580.099     127.252 o 
   4  13   5     808.687     785.965      18.552 o 
   4  13   6     456.770     454.889      11.401 o 
   4  13   7     447.296     433.715      11.153 o 
   4  13   8     259.686     261.311       7.880 o 
   4  13   9     236.231     237.548       6.975 o 
   4  13  10    1247.326    1239.109      29.234 o 
   4  13  12      65.402      64.265       5.388 o 
   4  13  14     216.056     217.350       7.718 o 
   4  13  17     127.529     123.557       8.606 o 
   4  13  18      92.762      99.174       9.451 o 
   4  13  19     111.911     103.085      12.965 o 
   4  14   0    1058.775    1049.475      24.276 o 
   4  14   1      74.874      74.881       3.166 o 
   4  14   2    3801.515    3769.961      86.027 o 
   4  14   3      35.535      31.653       2.896 o 
   4  14   4      32.971      32.259       2.762 o 
   4  14   5      75.710      76.484       3.532 o 
   4  14   6     771.370     747.027      17.955 o 
   4  14   9      45.010      48.844       4.073 o 
   4  14  10     634.047     632.194      15.973 o 
   4  14  12    1009.843    1010.362      25.176 o 
   4  14  13     249.378     256.046       8.343 o 
   4  14  14     657.429     679.453      18.247 o 
   4  14  15      95.728      94.711       6.961 o 
   4  14  16     271.323     274.267      11.355 o 
   4  14  17      32.403      33.851       8.426 o 
   4  14  18     393.375     374.499      20.288 o 
   4  15   0     169.800     168.816       5.856 o 
   4  15   2    1757.645    1754.145      40.457 o 
   4  15   3      18.646      15.052       3.090 o 
   4  15   4    4494.184    4487.354     103.298 o 
   4  15   6     526.316     512.768      13.273 o 
   4  15   7     102.107      95.729       4.392 o 
   4  15   8     133.116     126.670       4.980 o 
   4  15  10    1770.025    1755.420      41.283 o 
   4  15  11      36.723      42.297       4.703 o 
   4  15  12      27.841      30.242       5.113 o 
   4  15  13      30.021      29.499       5.692 o 
   4  15  14      66.846      64.330       6.456 o 
   4  15  15      37.547      22.903       7.181 o 
   4  15  16      44.224      35.743       8.356 o 
   4  15  17      39.116      29.297       9.582 o 
   4  15  18     270.515     250.180      24.574 o 
   4  16   0      84.817      75.716       4.158 o 
   4  16   1     154.034     146.755       5.003 o 
   4  16   2    2026.163    1990.931      46.216 o 
   4  16   3      41.690      37.947       3.815 o 
   4  16   4     212.696     224.356       7.049 o 
   4  16   6     433.542     428.661      11.747 o 
   4  16   8      31.498      31.814       4.463 o 
   4  16  10     918.458     920.442      23.395 o 
   4  16  12     795.361     793.632      21.362 o 
   4  16  14     267.118     272.644       9.665 o 
   4  16  15      80.852      88.602       8.102 o 
   4  16  16     297.839     307.686      12.617 o 
   4  16  18     340.548     341.091      28.115 o 
   4  17   0     719.197     699.813      17.206 o 
   4  17   1     138.769     140.547       5.375 o 
   4  17   2    1603.281    1580.093      36.985 o 
   4  17   4    2870.123    2857.581      66.404 o 
   4  17   5     206.082     200.992       6.724 o 
   4  17   6     103.778      97.505       5.898 o 
   4  17   7     196.156     192.671       7.364 o 
   4  17   8     444.551     448.471      14.233 o 
   4  17  10    1812.511    1813.991      45.686 o 
   4  17  12     132.901     128.671       8.210 o 
   4  17  13      28.403      29.296       7.746 o 
   4  17  14      97.168      97.369       8.301 o 
   4  17  17      17.335      44.825      13.478 o 
   4  18   0     735.491     722.774      18.092 o 
   4  18   1     628.231     628.488      16.108 o 
   4  18   2    1714.417    1716.200      40.356 o 
   4  18   3      20.368      15.273       4.228 o 
   4  18   4      94.157      90.537       5.155 o 
   4  18   6     599.635     586.735      16.147 o 
   4  18   8     208.769     205.531       8.292 o 
   4  18  10     231.318     241.733       9.827 o 
   4  18  11     216.914     211.078      10.023 o 
   4  18  12    1339.440    1375.859      35.084 o 
   4  18  13     145.349     151.232       9.096 o 
   4  18  14     192.400     189.353       9.865 o 
   4  18  17      34.904      67.531      16.450 o 
   4  19   0     937.340     917.412      23.395 o 
   4  19   1     316.162     305.552      10.191 o 
   4  19   2    1181.598    1175.591      29.615 o 
   4  19   3    1119.816    1099.458      28.776 o 
   4  19   4    2104.523    2082.566      49.533 o 
   4  19   5     143.834     158.058       7.594 o 
   4  19   9     439.745     437.304      14.812 o 
   4  19  10    1099.071    1115.176      31.180 o 
   4  19  11      63.426      70.698       7.904 o 
   4  19  14      84.748     100.796      10.369 o 
   4  19  15      45.384      59.626      14.601 o 
   4  20   0     180.133     174.849       7.350 o 
   4  20   1     674.547     654.929      17.915 o 
   4  20   2    1458.745    1441.616      35.657 o 
   4  20   3     234.614     233.540      10.249 o 
   4  20   4     111.213     106.239       7.200 o 
   4  20   5      99.581      88.885       7.512 o 
   4  20   6     340.478     338.229      11.716 o 
   4  20   7      65.612      64.792       7.152 o 
   4  20   8     104.071     100.711       8.948 o 
   4  20  10     101.288     103.889       8.445 o 
   4  20  11     498.792     474.394      16.826 o 
   4  20  12     382.556     393.130      17.239 o 
   4  20  13     324.943     330.486      13.471 o 
   4  21   0      44.974      39.899       6.849 o 
   4  21   1     209.521     202.835       8.901 o 
   4  21   2     290.536     292.044      10.396 o 
   4  21   3     615.709     603.366      21.825 o 
   4  21   4     506.773     526.789      17.464 o 
   4  21   5     535.784     537.486      19.785 o 
   4  21   7     163.597     179.568       9.237 o 
   4  21   9     404.073     416.181      13.277 o 
   4  21  10     537.702     537.475      16.899 o 
   4  21  11      55.098      54.430      11.557 o 
   4  21  14      45.567      50.050      16.478 o 
   4  22   1     779.484     784.927      26.759 o 
   4  22   2     217.849     210.210      11.124 o 
   4  22   6      44.185      46.836       8.473 o 
   4  22   8      53.101      38.429       8.977 o 
   4  22   9     129.280     150.584      10.377 o 
   4  22  10      31.234      33.301      10.168 o 
   4  22  11     402.506     398.460      17.828 o 
   4  22  12     133.191     161.719      13.823 o 
   4  22  13     359.363     358.726      29.423 o 
   4  23   0     176.163     176.160      10.590 o 
   4  23   1     239.973     227.466      10.356 o 
   4  23   3     143.371     149.882      12.023 o 
   4  23   4      63.630      62.383       8.809 o 
   4  23   5     432.383     409.610      14.170 o 
   4  23   7     576.560     594.723      20.441 o 
   4  23   9     166.742     162.380      13.034 o 
   4  24   1      99.749     108.765       9.834 o 
   4  24   2     198.527     207.399      10.895 o 
   4  24   3     150.894     146.902      12.484 o 
   4  24   4     108.628     116.245      10.060 o 
   4  24   6      68.359      78.952      10.962 o 
   4  24   7     100.969     116.964      15.072 o 
   4  24   8     154.171     153.053      15.522 o 
   4  24   9     159.460     174.488      20.233 o 
   4  25   0     141.677     152.907      11.130 o 
   4  25   1     203.952     204.768      11.743 o 
   4  25   3     257.941     261.948      14.830 o 
   4  25   4      44.784      58.264      11.315 o 
   4  25   5     318.870     298.669      15.454 o 
   4  25   6     298.172     260.468      15.161 o 
   4  25   7     114.834     115.503      17.066 o 
   4  25   8      54.929      65.886      18.375 o 
   4  26   0     116.601     123.260      14.014 o 
   4  26   1     122.014     113.877      13.500 o 
   4  26   2      92.069      91.107      12.074 o 
   4  27   0     167.006     149.176      19.011 o 
   4  27   3     132.448     153.835      23.689 o 
   4  27   5     107.764      95.548      18.632 o 
   4  28   0     153.596     135.509      22.108 o 
   5   0   1    5095.321    5104.513     117.153 o 
   5   0   3    7042.223    7085.069     163.067 o 
   5   0   5   10045.738   10058.036     231.116 o 
   5   0   7       6.251       8.415       2.328 o 
   5   0   9    4186.066    4218.986      97.698 o 
   5   0  11    4292.408    4268.643      99.428 o 
   5   0  13     350.949     346.494      10.440 o 
   5   0  17      81.712      73.059       7.927 o 
   5   0  19     155.195     145.413      11.031 o 
   5   0  21     136.923     146.335      16.976 o 
   5   1   0      44.386      47.420       1.659 o 
   5   1   1    9696.906    9633.286     217.933 o 
   5   1   2     612.162     635.596      14.773 o 
   5   1   3   10852.280   10809.092     244.806 o 
   5   1   4     498.195     495.681      11.534 o 
   5   1   5     110.448     106.475       3.297 o 
   5   1   6      14.457      13.902       1.627 o 
   5   1   7     216.517     214.283       5.365 o 
   5   1   8     165.021     163.523       4.626 o 
   5   1   9    1082.283    1102.939      25.365 o 
   5   1  10      22.537      25.954       2.431 o 
   5   1  11     960.298     970.804      22.588 o 
   5   1  12      35.473      39.020       3.000 o 
   5   1  13    2803.110    2796.726      64.475 o 
   5   1  14      20.815      22.986       4.209 o 
   5   1  15     161.327     152.779       7.298 o 
   5   1  16     115.411     107.817       5.991 o 
   5   1  17    1009.162     991.435      26.838 o 
   5   1  18      92.007      75.041       6.913 o 
   5   1  19     513.110     508.536      18.888 o 
   5   1  21     213.247     217.668      12.524 o 
   5   2   0      19.336      16.693       1.176 o 
   5   2   1    4560.842    4634.326     105.210 o 
   5   2   2     566.294     558.199      13.001 o 
   5   2   3    8125.504    8090.613     183.618 o 
   5   2   4      40.550      39.184       1.716 o 
   5   2   5    7076.574    7235.416     164.056 o 
   5   2   6     427.285     414.920      10.383 o 
   5   2   7      82.899      84.515       2.687 o 
   5   2   8    1244.026    1253.308      28.676 o 
   5   2   9    3802.313    3785.391      86.078 o 
   5   2  10     252.548     258.534       7.066 o 
   5   2  11    4534.284    4552.705     103.969 o 
   5   2  12       7.889      15.210       2.739 o 
   5   2  13     149.857     152.258       5.138 o 
   5   2  14     620.904     618.480      16.493 o 
   5   2  15      52.201      52.800       6.075 o 
   5   2  17     314.732     302.279       9.669 o 
   5   2  18     138.278     132.128       7.688 o 
   5   2  19      96.449      98.306       7.845 o 
   5   2  21     318.193     292.132      21.722 o 
   5   3   0    1099.759    1119.226      25.798 o 
   5   3   1    9885.654    9791.982     223.612 o 
   5   3   2    1692.036    1693.719      38.516 o 
   5   3   3   13487.851   13288.820     301.501 o 
   5   3   4    1790.744    1802.629      40.982 o 
   5   3   5     641.246     656.836      15.246 o 
   5   3   6      38.025      39.849       1.906 o 
   5   3   7      67.503      64.538       2.730 o 
   5   3   8      34.908      34.819       2.132 o 
   5   3   9     633.914     644.402      15.137 o 
   5   3  10      46.063      50.899       2.771 o 
   5   3  11    1184.130    1169.255      27.118 o 
   5   3  12     305.894     307.255       8.886 o 
   5   3  13     834.146     843.379      20.236 o 
   5   3  14     250.607     250.249       7.687 o 
   5   3  15      66.053      59.265       5.912 o 
   5   3  16     263.785     273.527      11.311 o 
   5   3  17     945.347     948.813      24.678 o 
   5   3  18     334.640     332.122      11.789 o 
   5   3  19     658.076     654.377      25.084 o 
   5   3  20      94.121      72.905       9.601 o 
   5   3  21     125.938     117.527      16.258 o 
   5   4   0     135.937     135.692       4.187 o 
   5   4   1    2894.652    2899.074      65.774 o 
   5   4   2    1861.268    1893.338      43.035 o 
   5   4   3    3528.240    3569.755      80.974 o 
   5   4   4      11.807      13.228       1.537 o 
   5   4   5    5969.375    6082.007     137.866 o 
   5   4   6    2396.152    2382.413      54.078 o 
   5   4   7     161.238     164.244       4.464 o 
   5   4   8    2766.133    2740.881      62.347 o 
   5   4   9    1557.090    1535.976      35.250 o 
   5   4  10    1239.242    1231.047      28.488 o 
   5   4  11    3189.111    3204.788      73.607 o 
   5   4  12      63.509      68.957       3.673 o 
   5   4  14     328.030     335.833      10.355 o 
   5   4  15       9.414      16.565       4.452 o 
   5   4  16     217.255     223.516       8.067 o 
   5   4  17     466.585     427.046      14.025 o 
   5   4  18     116.449     126.326       8.264 o 
   5   4  19     158.020     156.578       8.764 o 
   5   4  20     209.533     202.426      10.611 o 
   5   4  21     340.061     316.336      15.931 o 
   5   5   0    5785.295    5893.693     133.486 o 
   5   5   1    4646.769    4612.144     105.043 o 
   5   5   2    3402.918    3461.737      78.564 o 
   5   5   3    4592.702    4707.457     106.686 o 
   5   5   4     587.228     591.541      13.810 o 
   5   5   5     376.686     375.621       9.391 o 
   5   5   6     558.750     548.198      12.820 o 
   5   5   7     119.594     128.707       4.158 o 
   5   5   8     791.978     767.348      18.080 o 
   5   5   9    1709.666    1700.393      38.966 o 
   5   5  10     470.953     480.035      11.853 o 
   5   5  11     172.858     180.378       5.829 o 
   5   5  12     814.664     821.975      19.714 o 
   5   5  13    1870.663    1859.495      43.211 o 
   5   5  14     556.779     556.599      14.835 o 
   5   5  16     443.208     447.389      14.836 o 
   5   5  17      63.966      69.462      10.566 o 
   5   5  18     513.288     501.452      15.521 o 
   5   5  19     366.046     348.572      14.024 o 
   5   5  20     266.547     250.527      17.935 o 
   5   6   0     126.537     131.974       3.797 o 
   5   6   1    3181.801    3237.881      73.371 o 
   5   6   2    1381.184    1398.645      31.889 o 
   5   6   3     845.340     856.157      19.776 o 
   5   6   4    1887.354    1884.560      42.867 o 
   5   6   5    3011.191    3022.161      68.745 o 
   5   6   6    1722.731    1721.120      39.228 o 
   5   6   7     259.492     260.141       6.896 o 
   5   6   8    1487.916    1490.946      34.276 o 
   5   6   9     150.832     156.394       5.466 o 
   5   6  10    3026.395    3020.525      69.259 o 
   5   6  11    1218.263    1209.643      28.406 o 
   5   6  12     840.551     820.841      19.808 o 
   5   6  13      12.245      18.218       3.976 o 
   5   6  14     373.953     362.601      11.534 o 
   5   6  15      28.557      26.906       5.018 o 
   5   6  17      39.706      31.771       6.667 o 
   5   6  18      22.043      29.122       7.809 o 
   5   6  20      73.586      58.608      11.029 o 
   5   7   0    4264.662    4294.797      97.374 o 
   5   7   1      15.558      20.812       1.576 o 
   5   7   2    5215.655    5209.631     117.982 o 
   5   7   3    2902.071    2992.210      67.874 o 
   5   7   4    3455.500    3494.491      79.212 o 
   5   7   5     443.269     442.909      10.660 o 
   5   7   6     144.935     140.900       4.398 o 
   5   7   7      65.922      68.600       2.952 o 
   5   7   9     911.931     913.271      21.508 o 
   5   7  10      31.618      31.734       3.196 o 
   5   7  11     389.798     382.889      10.459 o 
   5   7  12     264.477     270.905       7.554 o 
   5   7  13     176.853     188.890       7.582 o 
   5   7  14    1491.955    1463.432      35.249 o 
   5   7  15      42.117      45.421       5.323 o 
   5   7  16     571.780     599.913      16.826 o 
   5   7  18     487.280     477.125      14.918 o 
   5   7  19     226.102     225.243      11.581 o 
   5   7  20     416.812     403.482      17.199 o 
   5   8   0      27.329      29.126       1.703 o 
   5   8   1     858.559     880.709      20.379 o 
   5   8   2     352.292     337.100       8.142 o 
   5   8   3     498.443     506.815      11.840 o 
   5   8   4     462.576     472.954      11.157 o 
   5   8   5       9.931       9.668       1.830 o 
   5   8   6    5154.561    5210.139     118.745 o 
   5   8   7     562.133     558.254      13.471 o 
   5   8   8    1920.693    1875.573      43.150 o 
   5   8   9      73.970      75.286       3.964 o 
   5   8  10    1274.782    1252.671      29.359 o 
   5   8  11     108.236     102.364       4.443 o 
   5   8  12    1077.011    1077.062      25.699 o 
   5   8  13     300.040     299.106       8.597 o 
   5   8  14     156.840     158.369       6.290 o 
   5   8  16      57.104      51.233       6.870 o 
   5   8  17      45.681      36.234       6.880 o 
   5   8  20     211.267     201.983      19.959 o 
   5   9   0    4332.987    4380.757      99.904 o 
   5   9   1     104.760     116.944       3.276 o 
   5   9   2    1679.590    1667.870      38.120 o 
   5   9   3    1266.076    1295.259      29.647 o 
   5   9   4    2558.652    2585.778      58.897 o 
   5   9   5    1870.954    1886.371      43.145 o 
   5   9   6     372.902     378.440       9.379 o 
   5   9   7    1017.739     994.278      23.235 o 
   5   9   8      24.417      26.069       2.908 o 
   5   9   9    1762.334    1729.334      40.067 o 
   5   9  10     209.373     217.577       7.364 o 
   5   9  11      17.019      14.415       3.595 o 
   5   9  12     243.908     237.581       7.466 o 
   5   9  13      61.551      57.096       4.871 o 
   5   9  14     850.276     839.294      21.323 o 
   5   9  15     409.476     396.910      12.234 o 
   5   9  16     550.143     562.510      17.079 o 
   5   9  17      54.397      58.636       7.414 o 
   5   9  18     574.980     574.143      17.150 o 
   5   9  19      62.295      48.896      10.278 o 
   5   9  20     276.753     269.069      16.157 o 
   5  10   0     572.157     587.936      13.948 o 
   5  10   1    4088.162    4168.754      94.564 o 
   5  10   2     497.049     505.558      11.909 o 
   5  10   3     752.549     758.513      17.626 o 
   5  10   4    1950.660    1938.143      44.243 o 
   5  10   5      18.841      17.959       2.384 o 
   5  10   6    1298.492    1282.266      29.507 o 
   5  10   7    2899.116    2914.346      66.869 o 
   5  10   8    1181.529    1176.155      27.865 o 
   5  10   9     193.409     190.866       7.109 o 
   5  10  10    1079.156    1061.638      25.307 o 
   5  10  12     923.099     921.282      23.917 o 
   5  10  13     797.421     794.393      20.057 o 
   5  10  14     189.878     197.700       7.221 o 
   5  10  17      38.536      36.723       8.020 o 
   5  11   0    2950.459    2986.382      67.879 o 
   5  11   1      10.146       9.486       1.880 o 
   5  11   2    1630.891    1640.249      37.667 o 
   5  11   3      25.989      26.687       2.372 o 
   5  11   4     545.225     540.113      13.156 o 
   5  11   5    3552.796    3503.179      79.972 o 
   5  11   6     144.966     141.162       4.887 o 
   5  11   7     131.509     125.739       4.730 o 
   5  11   8     153.976     152.538       5.319 o 
   5  11   9    1279.421    1273.872      29.999 o 
   5  11  10      42.930      44.793       4.233 o 
   5  11  11      47.281      47.418       4.315 o 
   5  11  12     355.164     352.425      10.242 o 
   5  11  13      30.504      29.311       4.786 o 
   5  11  14     694.566     714.718      20.586 o 
   5  11  15     630.198     620.629      19.109 o 
   5  11  16     126.296     136.510       8.044 o 
   5  11  17     346.750     351.233      12.141 o 
   5  11  18     318.057     299.901      11.776 o 
   5  12   0      88.399      88.282       3.090 o 
   5  12   1    3198.208    3264.419      74.376 o 
   5  12   2     469.543     459.113      11.138 o 
   5  12   3     205.743     201.149       5.876 o 
   5  12   4    1094.398    1061.265      24.658 o 
   5  12   5     170.933     171.185       5.087 o 
   5  12   6      39.340      40.595       3.126 o 
   5  12   7    3548.633    3534.326      81.355 o 
   5  12   8     414.367     417.472      11.543 o 
   5  12   9     794.006     794.529      19.785 o 
   5  12  10    1169.788    1169.938      28.001 o 
   5  12  12     528.291     525.174      13.973 o 
   5  12  13     896.235     891.947      22.799 o 
   5  12  15      99.009      98.295       8.360 o 
   5  12  17      44.287      42.258       8.351 o 
   5  13   0     943.017     935.042      21.710 o 
   5  13   1     886.799     867.321      20.259 o 
   5  13   2     465.797     451.764      11.328 o 
   5  13   4     152.078     155.294       4.833 o 
   5  13   5    3023.775    2981.644      68.485 o 
   5  13   6      48.161      43.043       3.292 o 
   5  13   7     154.263     149.941       5.260 o 
   5  13   8      67.022      68.810       4.113 o 
   5  13   9     822.335     824.192      21.502 o 
   5  13  10      63.752      69.842       5.271 o 
   5  13  12      74.259      76.786       5.268 o 
   5  13  13     118.006     120.315       6.137 o 
   5  13  14     101.372     107.568       6.529 o 
   5  13  15     649.156     638.569      17.852 o 
   5  13  16      96.618     101.564       8.275 o 
   5  13  17     561.174     565.404      18.021 o 
   5  13  18     138.787     120.553      15.426 o 
   5  13  19     125.835     138.057      17.061 o 
   5  14   0     157.510     159.461       4.738 o 
   5  14   1    2099.720    2081.263      47.924 o 
   5  14   2      16.979      13.487       3.142 o 
   5  14   3      34.973      31.877       3.141 o 
   5  14   4     411.811     410.644      10.835 o 
   5  14   5     129.261     127.993       4.717 o 
   5  14   6     119.432     114.370       4.569 o 
   5  14   7    4057.338    4078.558      94.116 o 
   5  14   8      51.595      53.288       4.349 o 
   5  14   9    1451.770    1425.995      35.477 o 
   5  14  10      37.919      33.416       4.823 o 
   5  14  11      29.356      24.784       4.849 o 
   5  14  12     190.506     194.888       7.444 o 
   5  14  13     803.684     798.179      20.830 o 
   5  14  15     271.370     286.737      12.151 o 
   5  15   0      25.119      21.535       2.846 o 
   5  15   1     554.124     546.376      13.712 o 
   5  15   2     364.728     355.163       9.740 o 
   5  15   3     204.911     209.365       6.715 o 
   5  15   4      34.914      36.789       3.732 o 
   5  15   5    2366.138    2352.129      54.692 o 
   5  15   7     141.980     144.672       5.633 o 
   5  15   9     403.763     395.224      11.673 o 
   5  15  10      45.761      45.334       4.966 o 
   5  15  11      83.486      84.256       5.708 o 
   5  15  12      39.691      33.484       5.544 o 
   5  15  13      93.411      83.807       6.987 o 
   5  15  15     743.142     737.245      21.574 o 
   5  15  16      72.935      92.005       9.758 o 
   5  15  17     303.285     306.158      22.237 o 
   5  16   1    2141.794    2104.433      49.019 o 
   5  16   3      51.117      44.780       4.095 o 
   5  16   4      38.679      37.005       4.845 o 
   5  16   5     234.076     233.022       7.502 o 
   5  16   6     140.233     134.076       5.850 o 
   5  16   7    2522.986    2521.330      61.116 o 
   5  16   9     632.703     629.684      18.049 o 
   5  16  11     116.327     105.850       6.460 o 
   5  16  12      28.533      22.796       6.690 o 
   5  16  13     758.320     774.547      21.299 o 
   5  16  15      82.875      80.924      12.706 o 
   5  16  16      18.330      42.803      13.120 o 
   5  16  17      63.269      98.879      19.055 o 
   5  17   0      16.720      12.608       3.889 o 
   5  17   1    1292.363    1271.987      30.264 o 
   5  17   2     287.858     278.450       8.665 o 
   5  17   3      37.374      31.343       4.409 o 
   5  17   4     173.163     161.675       6.908 o 
   5  17   5    1531.050    1505.772      37.118 o 
   5  17   6      61.547      58.317       5.893 o 
   5  17   7     209.484     205.158       8.255 o 
   5  17   9     230.704     225.425       8.649 o 
   5  17  11      66.376      71.006       6.687 o 
   5  17  13      48.340      48.120       8.954 o 
   5  17  14     165.732     167.120       9.519 o 
   5  17  15     646.045     636.358      21.047 o 
   5  17  16      49.312      60.781      14.720 o 
   5  18   0      28.492      22.946       4.545 o 
   5  18   1    1157.942    1118.657      27.245 o
[truncated: 103,014 more chars]
